# Supplementary material for: An Alternative Splicing Variant of the Mixed-Lineage Leukemia 5 Protein Is a Cellular Adhesion Receptor for ScaA of Orientia tsutsugamushi
Source: mBio. 2022 Dec 21;14(1):e01543-22. doi: 10.1128/mbio.01543-22 (PMC9973269; doi:10.1128/mbio.01543-22)
Supplement: TABLE S2 [file mbio.01543-22-s0002.xlsx]

## Sheet: Table S2
	Table S2. Aligned amino acid sequences of 15 ScaA proteins from various O. tsutsugamushi genotypes
			Amino acid position	1	2	3	4	5	6	7	8	9	10	11	12	13	14	15	16	17	18	19	20	21	22	23	24	25	26	27	28	29	30	31	32	33	34	35	36	37	38	39	40	41	42	43	44	45	46
			Dominant residue	M	K	N	S	R	K	I	S	L	I	F	F	T	T	L	F	T	I	S	N	I	T	I	T	Q	T	A	D	N	D	P	S	A	S	S	S	S	S	G	G	F	T	G	S	G	A
	ScaA Accession no.	Genotype*		Signal peptide																										[F1
	ScaA KJV54873	Karp_C	[ 1]	M	K	N	S	R	K	I	S	L	I	F	F	T	T	L	F	T	I	S	N	I	T	I	T	Q	T	A	D	N	D	P	S	A	S	S	S	S	S	G	V	F	T	G	S	G	A
	ScaA AJC11312	Karp_C	[ 1]	M	K	N	S	R	K	I	S	L	I	F	F	T	T	L	F	T	I	S	N	I	T	I	T	Q	T	A	D	N	D	P	S	A	S	S	S	S	S	G	V	F	T	G	S	G	A
	ScaA KJV74865	TA763_A	[ 1]	M	K	N	S	R	K	I	S	L	I	F	F	T	T	L	F	T	I	S	N	I	T	I	T	R	T	A	D	N	D	P	S	A	S	S	S	S	S	G	G	F	T	G	S	G	A
	ScaA WP_064643993	Karp_A	[ 1]	M	K	N	S	R	K	I	S	L	I	F	F	T	T	L	F	T	I	S	N	I	T	V	T	Q	T	A	D	N	D	P	S	A	S	S	S	S	S	G	V	F	T	G	S	G	A
	ScaA BAG40673	JG_A	[ 1]	M	K	N	S	R	K	I	S	L	I	F	F	T	T	L	F	T	I	S	N	I	T	I	T	Q	T	A	D	N	D	P	S	A	L	S	S	S	S	G	G	L	T	G	S	G	A
	ScaA KJV53825	Kato_B	[ 1]	M	K	N	S	R	K	I	S	L	I	F	F	T	T	L	F	T	I	S	N	I	T	T	T	H	T	A	D	N	D	P	S	A	S	S	S	S	S	G	G	F	T	G	S	G	A
	ScaA AJC11313	Kato_B	[ 1]	M	K	N	S	R	K	I	S	L	I	F	F	T	T	L	F	T	I	S	N	I	T	T	T	H	T	A	D	N	D	P	S	A	S	S	S	S	S	G	G	F	T	G	S	G	A
	ScaA WP_064591600	TA763_A	[ 1]	-	-	-	-	-	-	-	-	-	-	-	-	-	-	-	-	-	-	-	-	-	-	-	-	-	-	-	-	-	-	-	-	-	-	-	-	-	D	G	S	V	T	D	S	G	A
	ScaA KJV88528	Karp_A	[ 1]	M	K	N	S	R	K	I	S	L	I	F	F	T	T	L	F	T	I	S	N	I	T	T	T	H	T	A	D	N	D	P	S	A	S	S	S	S	S	G	G	F	T	G	S	G	T
	ScaA KJV78065	Karp_A	[ 1]	M	K	N	S	R	K	I	S	L	I	F	F	T	T	L	F	T	I	S	N	I	T	I	T	Q	T	A	D	N	D	P	S	A	S	S	S	R	S	G	G	L	T	G	S	G	A
	ScaA CAM79168	Boryong	[ 1]	M	K	N	S	R	K	I	S	L	I	F	F	T	T	L	F	T	I	S	N	I	T	I	I	Q	T	A	D	N	D	P	S	A	S	S	S	S	S	G	G	F	T	G	S	G	A
	ScaA KJW06660	JG_C	[ 1]	M	K	N	S	R	K	I	S	L	I	F	F	T	T	L	F	T	I	S	N	I	T	I	T	Q	T	A	D	N	N	P	S	V	S	S	S	S	N	G	G	L	T	G	S	G	A
	ScaA KJV77089	Kato_A	[ 1]	M	K	N	S	R	K	I	S	L	I	F	F	T	T	L	F	T	I	S	T	I	T	I	T	Q	T	A	D	N	N	P	S	V	S	S	S	S	D	G	G	L	T	S	S	G	A
	ScaA AJC11311	Kato_B	[ 1]	M	K	N	S	R	K	I	S	L	I	F	F	T	T	L	F	T	I	S	N	I	T	I	T	Q	T	A	D	N	D	P	S	A	L	S	S	S	S	G	G	L	T	G	S	G	A
	ScaA KJW03745	n.a.	[ 1]	-	-	-	-	-	-	-	-	-	-	-	-	-	-	-	-	-	-	-	-	-	-	-	-	-	-	-	-	-	-	-	-	-	-	-	-	-	-	-	-	-	-	-	-	-	-
			No. of variable residues	1	1	1	1	1	1	1	1	1	1	1	1	1	1	1	1	1	1	1	2	1	1	3	2	3	1	1	1	1	2	1	1	2	2	1	1	2	3	1	3	3	1	3	1	1	2
			Dominant residue	E	A	D	G	D	D	S	V	T	D	S	G	A	S	Q	S	N	N	A	T	E	G	S	N	D	D	Q	G	D	T	S	S	G	A	A	S	N	P	S	N	P	S	N	P	I	E
	ScaA KJV54873	Karp_C	[ 101]	E	A	D	G	D	D	S	V	T	D	S	G	A	S	Q	S	N	N	A	T	K	G	S	N	D	D	Q	G	D	T	S	G	G	T	A	S	N	P	S	N	P	S	N	P	I	E
	ScaA AJC11312	Karp_C	[ 101]	E	A	D	G	D	D	S	V	T	D	S	G	A	S	Q	S	N	N	A	T	K	G	S	N	D	D	Q	G	D	T	S	G	G	T	A	S	N	P	S	N	P	S	N	P	I	E
	ScaA KJV74865	TA763_A	[ 101]	E	A	A	S	D	D	S	V	T	D	S	G	A	A	Q	G	N	N	T	T	E	D	S	N	D	D	Q	G	D	A	S	S	G	A	A	-	-	-	S	N	P	S	N	P	I	E
	ScaA WP_064643993	Karp_A	[ 101]	E	A	D	G	D	D	S	V	T	D	S	G	A	S	Q	S	N	N	A	T	E	G	S	N	D	D	Q	G	D	A	S	I	G	A	A	S	N	P	S	N	P	S	N	P	I	E
	ScaA BAG40673	JG_A	[ 101]	E	A	A	R	D	D	S	V	T	D	S	G	A	A	Q	G	N	N	A	T	E	G	S	N	D	D	Q	G	D	A	S	S	G	A	A	S	N	P	S	N	P	S	N	P	I	E
	ScaA KJV53825	Kato_B	[ 101]	-	-	-	-	-	-	-	-	-	-	-	-	-	-	-	-	-	-	-	-	-	-	-	-	-	-	-	-	-	-	-	-	S	N	P	S	N	P	S	N	P	S	N	P	I	E
	ScaA AJC11313	Kato_B	[ 101]	-	-	-	-	-	-	-	-	-	-	-	-	-	-	-	-	-	-	-	-	-	-	-	-	-	-	-	-	-	-	-	-	S	N	P	S	N	P	S	N	P	S	N	P	I	E
	ScaA WP_064591600	TA763_A	[ 101]	-	-	-	-	-	-	-	-	-	-	-	-	-	-	-	-	-	-	-	-	-	-	-	-	-	-	-	-	-	S	N	P	S	N	P	S	N	P	S	N	P	S	N	P	I	E
	ScaA KJV88528	Karp_A	[ 101]	E	A	D	G	D	D	S	V	T	D	S	G	A	S	Q	S	N	N	T	T	E	S	S	N	D	N	Q	G	D	T	G	S	G	A	T	S	N	P	S	N	P	S	N	P	I	E
	ScaA KJV78065	Karp_A	[ 101]	E	A	D	G	D	D	S	V	T	D	S	G	A	A	Q	G	N	N	A	T	E	D	S	N	D	D	Q	E	D	A	S	S	G	A	A	S	N	P	S	N	P	S	N	P	I	E
	ScaA CAM79168	Boryong	[ 101]	-	-	-	-	-	-	-	-	-	-	-	-	-	-	-	-	-	-	-	-	-	-	-	-	-	-	-	-	-	-	-	-	-	-	-	-	-	-	S	N	P	S	N	P	I	E
	ScaA KJW06660	JG_C	[ 101]	E	A	A	G	D	G	G	T	P	D	S	G	V	V	Q	G	N	D	A	T	E	G	S	N	N	D	Q	E	G	T	G	G	G	A	T	-	-	-	S	N	P	S	N	P	I	E
	ScaA KJV77089	Kato_A	[ 101]	E	A	V	G	D	S	E	A	T	S	S	G	A	V	Q	G	N	N	T	T	E	G	S	N	D	N	Q	G	D	T	G	S	G	T	T	S	T	P	S	N	P	S	N	P	I	E
	ScaA AJC11311	Kato_B	[ 101]	E	A	A	G	D	D	S	V	T	D	S	G	A	S	Q	S	N	N	T	T	E	S	S	N	D	N	Q	G	D	T	G	S	G	A	T	-	-	-	S	N	P	S	N	P	I	E
	ScaA KJW03745	n.a.	[ 101]	-	-	-	-	-	-	-	-	-	-	-	-	-	-	-	-	-	-	-	-	-	-	-	-	-	-	-	-	-	-	-	-	-	-	-	-	-	-	-	-	-	-	-	-	-	-
			No. of variable residues	2	2	4	4	2	4	4	4	3	3	2	2	3	4	2	3	2	3	3	2	3	4	2	2	3	3	2	3	3	4	4	5	3	4	4	2	3	2	1	1	1	1	1	1	1	1
			Dominant residue	G	H	T	K	P	E	E	P	S	E	G	A	T	G	G	K	G	S	S	T	S	T	L	K	R	I	R	K	Q	L	A	S	S	T	L	S	L	S	S	T	T	P	E	E	P	K
	ScaA KJV54873	Karp_C	[ 201]	G	N	T	K	P	E	E	P	S	E	G	A	T	G	E	K	G	S	S	T	S	T	F	K	R	I	R	K	Q	L	A	S	S	T	L	S	L	S	S	T	T	H	E	E	S	K
	ScaA AJC11312	Karp_C	[ 201]	G	N	T	K	P	E	E	P	S	E	G	A	T	G	E	K	G	S	S	T	S	T	F	K	R	I	R	K	Q	L	A	S	S	T	L	S	L	S	S	T	T	H	E	E	S	K
	ScaA KJV74865	TA763_A	[ 201]	G	H	T	K	P	E	D	P	S	E	G	A	T	G	G	K	E	S	S	T	S	T	L	K	R	I	K	K	Q	L	A	S	S	T	L	S	L	S	S	T	T	Q	K	E	P	K
	ScaA WP_064643993	Karp_A	[ 201]	G	H	T	K	P	E	E	Q	S	E	G	A	T	G	G	K	G	S	S	T	S	T	L	K	R	M	R	K	Q	L	G	-	S	T	L	S	L	S	S	T	T	P	K	E	P	K
	ScaA BAG40673	JG_A	[ 201]	G	H	T	K	P	E	E	Q	S	E	G	A	T	G	G	K	G	S	S	I	S	T	L	K	K	I	R	K	Q	L	A	S	S	T	L	S	L	S	S	T	T	P	E	E	P	K
	ScaA KJV53825	Kato_B	[ 201]	G	H	T	K	P	E	E	P	S	E	G	A	T	G	G	K	G	S	S	T	S	T	L	K	R	I	R	K	Q	L	A	S	S	T	L	S	L	S	S	T	T	P	E	E	P	K
	ScaA AJC11313	Kato_B	[ 201]	G	H	T	K	P	E	E	P	S	E	G	A	T	G	G	K	G	S	S	T	S	T	L	K	R	I	R	K	Q	L	A	S	S	T	L	S	L	S	S	T	T	P	E	E	P	K
	ScaA WP_064591600	TA763_A	[ 201]	G	H	T	K	P	E	E	P	S	E	G	A	T	G	G	K	K	P	G	A	S	T	L	K	R	L	K	K	Q	L	S	-	S	T	L	S	L	S	S	T	T	P	E	E	P	K
	ScaA KJV88528	Karp_A	[ 201]	G	H	T	K	P	E	E	P	S	E	G	A	T	G	G	K	K	P	G	T	S	T	L	K	R	I	R	K	Q	L	G	-	S	T	L	S	L	S	S	T	T	P	K	E	P	K
	ScaA KJV78065	Karp_A	[ 201]	G	H	T	K	P	E	E	P	S	E	G	A	T	G	G	K	K	P	G	T	S	T	L	K	R	L	K	K	Q	L	G	-	S	T	L	S	L	S	S	T	T	P	E	E	P	K
	ScaA CAM79168	Boryong	[ 201]	G	H	T	K	S	E	E	P	S	E	G	A	T	G	G	K	E	S	S	T	S	T	L	K	R	L	R	K	Q	L	G	-	S	T	M	S	L	S	S	T	T	P	G	E	P	K
	ScaA KJW06660	JG_C	[ 201]	G	R	T	K	P	E	E	P	S	E	G	A	T	G	G	E	G	S	R	Q	S	T	L	E	K	L	K	K	R	F	S	-	S	T	L	S	L	S	S	T	T	P	E	A	P	K
	ScaA KJV77089	Kato_A	[ 201]	G	H	T	K	P	E	E	S	S	E	G	V	T	G	G	K	V	P	G	T	S	T	L	K	R	I	K	K	Q	L	A	S	S	T	L	S	L	S	S	T	T	Q	K	E	P	K
	ScaA AJC11311	Kato_B	[ 201]	G	H	T	K	P	E	E	P	S	E	G	A	T	G	G	K	G	S	S	T	S	T	L	K	R	I	R	K	Q	L	A	S	S	T	L	S	L	S	S	T	T	P	K	E	P	K
	ScaA KJW03745	n.a.	[ 201]	-	-	-	-	-	-	-	-	-	-	-	-	-	-	-	-	-	-	-	-	-	-	-	-	-	-	-	-	-	-	-	-	-	-	-	-	-	-	-	-	-	-	-	-	-	-
			No. of variable residues	1	3	1	1	2	1	2	3	1	1	1	2	1	1	2	2	4	2	3	4	1	1	2	2	2	3	2	1	2	2	3	2	1	1	2	1	1	1	1	1	1	3	3	2	2	1
			Dominant residue	V	T	V	K	G	D	D	C	S	K	I	K	L	V	N	L	N	L	S	D	S	E	F	I	V	N	N	T	S	H	S	N	S	D	L	K	P	T	S	P	I	T	S	S	V	S
	ScaA KJV54873	Karp_C	[ 301]	V	T	V	K	G	D	D	G	S	K	I	K	L	V	N	L	N	L	S	N	S	E	L	I	I	N	N	T	T	Y	S	N	S	D	L	K	P	T	S	P	I	T	S	S	V	S
	ScaA AJC11312	Karp_C	[ 301]	V	T	V	K	G	D	D	G	S	K	I	K	L	V	N	L	N	L	S	N	S	E	L	I	I	N	N	T	T	Y	S	N	S	D	L	K	P	T	S	P	I	T	S	S	V	S
	ScaA KJV74865	TA763_A	[ 301]	V	T	V	K	G	E	S	C	S	K	I	K	L	V	N	C	N	L	T	D	S	K	L	I	V	N	N	T	A	H	S	H	S	E	L	E	A	T	S	P	I	T	S	S	M	S
	ScaA WP_064643993	Karp_A	[ 301]	V	I	V	K	G	D	D	C	H	K	I	K	L	V	D	F	N	L	S	D	S	E	F	I	V	N	N	T	P	H	S	N	S	D	L	K	P	T	S	P	I	T	S	S	V	S
	ScaA BAG40673	JG_A	[ 301]	V	I	V	K	G	E	D	C	S	K	I	K	M	A	N	L	N	L	T	D	S	E	F	I	V	N	N	T	L	H	S	N	S	D	L	K	P	T	S	P	I	T	S	S	V	S
	ScaA KJV53825	Kato_B	[ 301]	V	T	V	K	G	D	D	N	T	K	I	K	L	V	N	L	N	L	T	D	S	E	F	I	V	N	N	T	S	H	S	N	S	D	L	K	P	T	S	P	I	T	S	S	M	S
	ScaA AJC11313	Kato_B	[ 301]	V	T	V	K	G	D	D	N	T	K	I	K	L	V	N	L	N	L	T	D	S	E	F	I	V	N	N	T	S	H	S	N	S	D	L	K	P	T	S	P	I	T	S	S	M	S
	ScaA WP_064591600	TA763_A	[ 301]	V	T	I	K	G	D	D	C	Q	K	I	K	L	V	D	F	N	L	S	D	S	E	F	I	V	N	N	T	S	Y	S	N	S	D	L	K	P	T	S	P	I	T	S	S	V	S
	ScaA KJV88528	Karp_A	[ 301]	V	I	V	K	G	D	D	C	H	K	I	K	L	V	D	F	N	L	S	D	S	E	F	I	V	N	N	T	P	H	S	N	S	D	L	K	P	T	S	P	I	T	S	S	V	S
	ScaA KJV78065	Karp_A	[ 301]	V	T	V	R	G	E	D	C	P	K	I	K	L	V	D	F	N	L	S	D	S	E	F	I	V	N	N	T	S	Y	S	N	S	D	L	K	P	T	S	P	I	T	S	S	V	S
	ScaA CAM79168	Boryong	[ 301]	V	T	I	K	G	E	D	C	Y	R	I	K	L	A	N	L	N	L	T	D	S	E	L	I	V	N	N	T	L	Y	S	N	S	E	L	K	T	T	S	P	I	T	S	S	M	S
	ScaA KJW06660	JG_C	[ 301]	V	I	V	K	G	E	D	C	D	K	I	K	L	V	N	L	N	L	S	D	S	E	F	I	V	N	N	T	Q	H	L	N	S	E	L	E	T	T	L	P	I	T	S	S	A	S
	ScaA KJV77089	Kato_A	[ 301]	V	T	V	K	G	E	Y	C	S	K	I	K	L	V	N	C	N	L	T	D	S	K	L	I	V	N	N	T	A	H	S	H	S	E	L	E	A	T	S	P	I	T	S	S	M	S
	ScaA AJC11311	Kato_B	[ 301]	A	T	V	K	G	E	D	C	T	K	V	K	L	A	N	F	N	L	T	D	S	E	L	I	V	N	N	T	S	H	S	N	S	E	L	E	T	T	S	P	I	T	S	S	V	S
	ScaA KJW03745	n.a.	[ 301]	-	-	-	-	-	-	-	-	-	-	-	-	-	-	-	F	N	I	R	D	S	E	L	V	V	N	N	T	S	R	L	N	S	E	L	E	T	T	S	P	I	T	A	S	M	S
			No. of variable residues	2	2	2	2	1	2	3	3	7	2	2	1	2	2	2	3	1	2	3	2	1	2	2	2	2	1	1	1	6	3	2	2	1	2	1	2	3	1	2	1	1	1	2	1	3	1
			Dominant residue	T	G	I	G	P	F	V	V	Q	S	P	T	I	V	S	S	D	L	K	I	C	G	N	I	N	V	N	K	P	L	Q	L	I	T	V	P	P	V	M	L	K	T	L	T	V	E
	ScaA KJV54873	Karp_C	[ 401]	T	G	F	G	S	F	V	T	R	S	P	T	T	L	S	S	D	L	K	I	C	G	N	I	D	V	D	K	P	L	Q	L	V	T	V	T	P	V	M	L	K	T	L	T	V	E
	ScaA AJC11312	Karp_C	[ 401]	T	G	F	G	S	F	V	T	R	S	P	T	T	L	S	S	D	L	K	I	C	G	N	I	D	V	D	K	P	L	Q	L	V	T	V	T	P	V	M	L	K	T	L	T	V	E
	ScaA KJV74865	TA763_A	[ 401]	T	G	F	G	S	F	V	T	Q	S	P	T	T	L	S	S	D	L	K	I	C	G	N	I	D	V	N	K	P	L	Q	L	I	T	V	S	P	V	M	L	K	T	L	T	V	E
	ScaA WP_064643993	Karp_A	[ 401]	T	G	I	G	P	F	V	V	Q	S	P	T	I	V	S	S	N	L	K	I	C	G	S	I	N	V	T	K	P	L	Q	L	I	T	V	P	P	V	M	L	K	T	L	T	V	E
	ScaA BAG40673	JG_A	[ 401]	T	G	I	G	P	F	V	V	Q	S	P	T	I	V	S	S	N	L	K	I	C	G	N	I	N	V	N	K	P	L	Q	L	I	T	V	P	P	V	V	L	K	T	L	T	V	E
	ScaA KJV53825	Kato_B	[ 401]	T	G	I	G	P	F	V	V	Q	S	P	T	I	V	S	S	N	L	K	I	C	G	N	I	N	V	N	K	P	L	Q	L	I	T	V	P	P	V	V	L	K	T	L	T	V	E
	ScaA AJC11313	Kato_B	[ 401]	T	G	I	G	P	F	V	V	Q	S	P	T	I	V	S	S	N	L	K	I	C	G	N	I	N	V	N	K	P	L	Q	L	I	T	V	P	P	V	V	L	K	T	L	T	V	E
	ScaA WP_064591600	TA763_A	[ 401]	T	G	V	G	S	F	A	V	Q	S	P	T	I	V	S	S	D	V	K	I	C	G	N	I	D	V	N	K	P	L	Q	L	I	T	V	H	P	V	G	L	K	T	L	T	V	E
	ScaA KJV88528	Karp_A	[ 401]	T	G	I	G	P	F	V	V	Q	S	P	T	I	V	S	S	N	L	K	I	C	G	N	I	N	V	N	K	P	L	Q	L	I	T	V	P	P	V	V	L	K	T	L	T	V	E
	ScaA KJV78065	Karp_A	[ 401]	T	G	I	G	P	F	V	V	Q	S	P	T	I	V	S	S	N	L	K	I	C	G	S	I	N	V	N	K	S	L	Q	L	I	T	V	P	P	V	M	L	K	T	L	T	V	E
	ScaA CAM79168	Boryong	[ 401]	T	G	I	G	S	F	V	V	Q	S	P	T	I	L	S	S	D	L	N	I	C	G	N	I	N	V	T	K	P	F	Q	L	L	T	V	P	P	V	M	L	K	T	L	T	V	E
	ScaA KJW06660	JG_C	[ 401]	T	G	V	G	H	F	V	V	Q	S	P	T	T	L	S	S	D	L	K	I	C	G	N	I	D	V	S	K	Q	L	K	L	I	T	V	P	P	V	V	M	K	K	L	T	V	E
	ScaA KJV77089	Kato_A	[ 401]	T	G	V	G	S	F	V	V	Q	S	P	T	I	V	S	S	D	L	K	I	C	G	N	I	N	V	N	K	P	F	Q	L	I	T	V	P	P	V	V	M	K	T	L	T	V	E
	ScaA AJC11311	Kato_B	[ 401]	T	G	I	G	P	F	V	V	Q	S	P	T	I	V	S	S	N	L	K	I	C	G	N	I	T	V	N	K	P	L	Q	L	I	T	V	P	P	V	V	L	K	T	L	T	V	E
	ScaA KJW03745	n.a.	[ 401]	T	G	V	G	P	F	V	V	Q	S	P	T	I	L	S	S	D	L	K	I	C	G	N	I	N	I	E	Q	P	L	Q	L	I	T	V	P	P	V	M	L	K	I	L	T	V	E
			No. of variable residues	1	1	3	1	3	1	2	2	2	1	1	1	2	2	1	1	2	2	2	1	1	1	2	1	3	2	5	2	3	2	2	1	3	1	1	4	1	1	3	2	1	3	1	1	1	1
			Dominant residue	D	G	V	L	K	L	Q	A	E	L	Q	P	G	D	S	N	E	V	N	M	Y	A	S	I	T	P	K	K	Q	S	V	S	E	V	H	F	L	N	S	P	K	S	T	N	L	T
	ScaA KJV54873	Karp_C	[ 501]	D	G	V	L	E	L	Q	A	E	L	P	P	S	D	S	N	E	V	N	M	H	A	S	I	T	S	K	K	Q	S	V	S	E	V	H	F	L	H	S	P	-	N	S	N	L	T
	ScaA AJC11312	Karp_C	[ 501]	D	G	V	L	E	L	Q	A	E	L	P	P	S	D	S	N	E	V	N	M	H	A	S	I	T	S	K	K	Q	S	V	S	E	V	H	F	L	H	S	P	-	N	S	N	L	T
	ScaA KJV74865	TA763_A	[ 501]	D	G	V	L	K	L	Q	A	E	L	Q	P	G	D	A	N	K	V	N	M	Y	A	S	I	T	P	K	Q	Q	S	E	S	E	V	H	F	L	N	S	P	K	S	T	N	L	T
	ScaA WP_064643993	Karp_A	[ 501]	D	G	T	V	K	L	Q	A	E	L	Q	P	G	D	S	N	E	V	N	M	Y	A	S	I	T	P	K	Q	Q	S	G	S	E	V	H	F	L	N	S	P	K	S	T	N	L	T
	ScaA BAG40673	JG_A	[ 501]	D	G	T	L	K	L	Q	A	E	L	Q	P	G	G	S	N	E	V	N	M	Y	A	S	I	T	P	K	Q	Q	S	G	S	E	V	H	F	L	N	S	P	K	S	T	N	L	T
	ScaA KJV53825	Kato_B	[ 501]	D	G	V	L	K	L	Q	A	E	L	Q	P	D	D	S	N	E	V	N	M	Y	A	S	I	T	P	K	E	R	S	S	S	E	L	H	F	L	N	S	P	K	S	T	N	I	T
	ScaA AJC11313	Kato_B	[ 501]	D	G	V	L	K	L	Q	A	E	L	Q	P	D	D	S	N	E	V	N	M	Y	A	S	I	T	P	K	E	R	S	S	S	E	L	H	F	L	N	S	P	K	S	T	N	I	T
	ScaA WP_064591600	TA763_A	[ 501]	D	G	T	L	K	L	Q	A	E	L	Q	P	G	D	A	N	K	V	N	M	Y	A	S	I	T	P	K	Q	Q	S	E	S	E	L	H	F	L	N	S	P	K	S	T	S	L	T
	ScaA KJV88528	Karp_A	[ 501]	D	G	V	L	K	L	Q	A	E	M	H	P	S	D	S	N	E	V	D	M	H	A	S	I	T	P	K	K	Q	S	L	S	E	V	H	F	L	N	A	S	-	N	I	D	L	T
	ScaA KJV78065	Karp_A	[ 501]	D	G	T	L	K	L	Q	A	E	L	Q	P	G	D	S	N	E	V	N	M	Y	A	S	I	T	P	K	Q	Q	S	G	S	E	V	H	F	L	N	S	P	K	S	T	N	L	T
	ScaA CAM79168	Boryong	[ 501]	D	G	V	L	K	L	Q	A	E	L	Q	S	S	G	L	K	T	V	D	M	Y	A	S	I	T	P	K	K	Q	S	A	S	E	V	H	F	L	N	S	A	S	S	T	S	L	T
	ScaA KJW06660	JG_C	[ 501]	D	G	V	L	K	L	Q	A	E	P	Q	P	G	D	L	N	E	V	Q	M	F	A	S	I	T	P	K	K	Q	S	E	S	E	I	H	F	L	N	S	Y	D	N	T	N	L	T
	ScaA KJV77089	Kato_A	[ 501]	D	G	V	L	K	L	Q	A	E	L	H	P	T	D	S	N	E	V	N	M	Y	A	S	I	T	P	K	D	K	S	V	S	E	V	H	F	L	N	S	A	S	G	V	G	P	T
	ScaA AJC11311	Kato_B	[ 501]	D	G	V	L	K	L	Q	A	E	M	H	P	S	D	S	N	E	V	D	M	H	A	S	I	T	P	K	K	Q	S	L	S	E	V	H	F	L	N	A	S	-	N	I	D	L	T
	ScaA KJW03745	n.a.	[ 501]	D	G	T	L	K	L	Q	A	E	L	Q	P	G	D	L	N	E	V	T	M	H	A	S	I	M	P	K	E	Q	S	V	S	E	I	H	F	L	N	S	P	K	S	T	N	L	T
			No. of variable residues	1	1	2	2	2	1	1	1	1	3	3	2	4	2	3	2	3	1	4	1	3	1	1	1	2	2	1	4	3	1	6	1	1	3	1	1	1	2	2	4	4	3	4	4	3	1
			Dominant residue	G	I	V	L	N	G	E	V	Y	S	K	L	V	E	P	S	I	P	N	Y	G	K	I	I	I	H	G	N	P	S	T	N	D	N	P	D	Y	Y	K	S	I	F	Y	G	N	I
	ScaA KJV54873	Karp_C	[ 601]	G	I	V	L	N	G	E	M	Y	S	R	L	V	E	P	S	I	P	N	Y	G	K	I	T	I	H	G	N	P	S	T	K	Y	D	S	N	N	Y	K	S	I	F	Y	G	N	I
	ScaA AJC11312	Karp_C	[ 601]	G	I	V	L	N	G	E	M	Y	S	R	L	V	E	P	S	I	P	N	Y	G	K	I	T	I	H	G	N	P	S	T	K	Y	D	S	N	N	Y	K	S	I	F	Y	G	N	I
	ScaA KJV74865	TA763_A	[ 601]	C	V	V	F	N	G	E	V	Y	S	K	L	V	E	P	S	I	P	N	Y	G	K	I	I	I	Q	G	N	P	S	T	K	D	K	P	D	Y	Y	K	S	I	F	Y	G	N	I
	ScaA WP_064643993	Karp_A	[ 601]	C	L	V	L	N	G	E	V	Y	S	R	S	V	E	P	S	V	P	D	Y	G	K	I	I	I	H	G	N	P	S	T	N	D	N	P	E	Y	H	K	N	I	F	Y	G	N	I
	ScaA BAG40673	JG_A	[ 601]	C	L	V	L	N	G	E	V	Y	S	K	L	I	E	P	S	I	P	N	C	G	K	I	I	I	H	G	N	P	S	K	N	D	N	P	E	Y	H	K	S	I	F	Y	G	N	I
	ScaA KJV53825	Kato_B	[ 601]	C	L	V	L	N	G	E	V	Y	S	K	L	I	E	P	S	I	P	N	C	G	K	I	I	I	H	G	N	P	S	K	N	D	N	P	E	Y	H	K	S	I	F	Y	G	N	I
	ScaA AJC11313	Kato_B	[ 601]	C	L	V	L	N	G	E	V	Y	S	K	L	I	E	P	S	I	P	N	C	G	K	I	I	I	H	G	N	P	S	K	N	D	N	P	E	Y	H	K	S	I	F	Y	G	N	I
	ScaA WP_064591600	TA763_A	[ 601]	G	I	V	L	N	G	E	V	Y	S	K	L	V	E	P	S	I	T	N	Y	G	K	I	I	I	H	G	N	P	S	T	K	D	K	P	E	Y	Y	K	S	I	F	Y	G	N	I
	ScaA KJV88528	Karp_A	[ 601]	G	I	M	L	N	G	E	S	Y	V	G	L	A	V	P	S	I	P	N	Y	G	T	I	I	V	R	G	N	P	S	T	Q	H	N	P	D	H	Y	K	S	M	F	Y	G	N	I
	ScaA KJV78065	Karp_A	[ 601]	C	L	V	L	N	G	E	V	Y	S	R	S	V	E	P	S	V	P	D	Y	G	K	I	I	I	H	G	N	P	S	T	N	D	N	P	E	Y	H	K	N	I	F	Y	G	N	I
	ScaA CAM79168	Boryong	[ 601]	C	I	V	L	N	G	E	M	Y	S	R	S	V	E	P	S	V	S	N	Y	G	K	L	I	I	H	G	N	P	S	T	K	Y	D	P	D	H	Y	K	S	I	F	Y	G	D	I
	ScaA KJW06660	JG_C	[ 601]	G	I	V	L	N	G	E	V	Y	S	G	L	L	S	S	S	T	P	N	Y	G	E	I	I	V	R	G	N	P	N	T	S	N	N	P	T	H	Y	K	S	T	F	Y	G	N	I
	ScaA KJV77089	Kato_A	[ 601]	G	I	M	L	N	G	E	S	Y	V	G	L	A	V	P	S	I	S	N	Y	G	T	I	I	V	H	G	N	P	S	T	Q	H	N	P	D	H	Y	K	S	M	F	Y	G	N	I
	ScaA AJC11311	Kato_B	[ 601]	G	I	V	L	N	G	E	S	Y	V	G	L	A	V	P	S	I	P	N	Y	G	T	I	I	V	H	G	N	P	S	T	Q	H	N	P	D	H	Y	K	S	M	F	Y	G	N	I
	ScaA KJW03745	n.a.	[ 601]	I	V	V	L	N	G	E	V	Y	S	K	L	L	E	P	S	I	P	D	Y	G	K	I	I	V	H	G	N	P	S	T	N	D	N	P	D	H	Y	K	S	T	F	F	G	D	I
			No. of variable residues	3	3	2	2	1	1	1	3	1	2	3	2	4	3	2	1	3	3	2	2	1	3	2	2	2	3	1	1	1	2	2	4	4	3	2	4	3	2	1	2	3	1	2	1	2	1
			Dominant residue	I	N	I	L	G	N	T	D	I	K	G	N	I	G	T	K	G	N	S	G	G	K	I	I	V	R	N	N	G	T	L	T	H	S	G	G	D	I	G	N	N	K	T	S	N	P
	ScaA KJV54873	Karp_C	[ 701]	V	N	I	L	G	N	T	D	I	K	G	N	I	G	T	K	G	N	S	G	G	R	I	I	V	R	N	N	G	T	L	T	H	S	G	G	D	I	G	N	N	K	T	S	G	S
	ScaA AJC11312	Karp_C	[ 701]	V	N	I	L	G	N	T	D	I	K	G	N	I	G	T	K	G	N	S	G	G	R	I	I	V	R	N	N	G	T	L	T	H	S	G	G	D	N	G	N	N	R	T	S	G	S
	ScaA KJV74865	TA763_A	[ 701]	I	N	I	L	G	N	T	D	I	K	G	N	I	G	T	K	G	N	S	G	G	K	I	I	V	R	N	N	G	T	L	T	H	S	G	G	D	I	G	N	N	K	T	S	G	H
	ScaA WP_064643993	Karp_A	[ 701]	I	N	V	L	G	N	T	F	I	K	G	N	I	G	T	K	G	S	S	G	G	E	I	I	V	R	N	N	G	T	L	T	H	S	G	G	D	I	G	N	N	K	T	S	G	P
	ScaA BAG40673	JG_A	[ 701]	I	N	I	L	G	N	T	D	I	K	G	N	I	G	T	K	G	N	S	G	G	K	I	I	V	R	N	N	G	T	L	T	H	S	G	G	D	I	G	N	N	K	I	M	N	H
	ScaA KJV53825	Kato_B	[ 701]	I	N	I	L	G	N	T	D	V	K	G	N	I	G	T	K	G	N	S	G	G	K	I	I	V	R	N	N	G	T	L	T	H	S	G	G	D	I	G	N	T	N	V	S	S	P
	ScaA AJC11313	Kato_B	[ 701]	I	N	I	L	G	N	T	D	V	K	G	N	I	G	T	K	G	N	S	G	G	K	I	I	V	R	N	N	G	T	L	T	H	S	G	G	D	I	G	N	T	N	V	S	S	P
	ScaA WP_064591600	TA763_A	[ 701]	I	N	V	L	G	N	T	F	I	K	G	N	I	G	T	K	G	P	S	G	G	E	I	I	V	R	N	N	G	T	L	T	H	S	G	G	D	I	G	N	N	K	I	I	N	P
	ScaA KJV88528	Karp_A	[ 701]	I	D	I	L	S	N	A	A	V	K	G	N	I	G	T	N	G	N	S	G	G	K	I	T	V	Y	S	N	S	T	L	T	H	S	G	G	D	I	G	S	N	N	T	G	N	S
	ScaA KJV78065	Karp_A	[ 701]	I	N	I	L	G	N	T	D	I	K	G	N	I	G	T	K	G	N	S	G	G	E	I	I	V	R	N	N	G	T	L	T	H	S	G	G	D	I	G	N	N	K	T	S	G	P
	ScaA CAM79168	Boryong	[ 701]	I	N	V	L	G	N	T	V	I	E	G	N	I	G	T	K	G	H	S	G	G	K	I	I	V	R	N	N	G	T	L	T	H	N	G	G	D	I	G	N	T	K	I	S	N	P
	ScaA KJW06660	JG_C	[ 701]	I	D	I	L	D	N	A	I	I	T	S	N	I	G	P	N	T	G	V	G	G	Q	I	I	V	H	N	N	G	T	L	T	H	S	-	G	D	I	G	K	D	N	F	S	N	S
	ScaA KJV77089	Kato_A	[ 701]	I	N	I	L	S	D	T	A	I	K	G	N	I	G	T	K	G	N	S	G	G	R	I	I	V	H	S	N	S	T	L	T	H	S	G	G	D	I	G	S	N	N	T	G	N	S
	ScaA AJC11311	Kato_B	[ 701]	I	D	I	L	S	N	A	A	V	K	G	N	I	G	T	N	G	N	S	G	G	K	I	I	V	H	S	N	S	T	L	T	H	S	G	G	D	I	G	S	S	K	F	G	G	G
	ScaA KJW03745	n.a.	[ 701]	I	N	I	L	G	K	T	Y	I	K	G	N	I	G	T	K	G	N	S	G	G	K	I	I	V	R	N	N	G	T	L	T	H	S	G	G	D	I	G	N	N	N	T	T	N	P
			No. of variable residues	2	2	2	1	3	3	2	6	2	3	2	1	1	1	2	2	2	5	2	1	1	4	1	2	1	3	2	1	2	1	1	1	1	2	2	1	1	2	1	3	4	3	4	5	3	4
			Dominant residue	V	G	T	G	A	K	V	T	M	S	Q	G	S	Y	S	G	N	I	G	T	K	E	K	P	M	A	N	V	T	L	L	P	K	S	K	R	P	S	L	I	E	V	E	G	S	V
	ScaA KJV54873	Karp_C	[ 801]	K	G	T	G	A	K	L	T	M	S	Q	G	S	Y	S	G	N	I	G	N	Q	A	N	P	M	E	S	V	T	L	L	P	K	S	K	R	P	S	L	I	E	V	E	G	S	V
	ScaA AJC11312	Karp_C	[ 801]	K	G	T	G	A	K	L	T	M	S	Q	G	S	Y	S	G	N	I	G	N	Q	A	N	P	M	E	S	V	T	L	L	P	K	S	K	R	P	S	L	I	E	V	E	G	S	V
	ScaA KJV74865	TA763_A	[ 801]	V	S	T	G	A	K	L	T	M	S	Q	G	S	Y	S	G	N	I	G	T	R	E	K	P	M	A	N	V	T	L	L	P	K	S	K	R	Q	S	F	I	E	V	E	G	S	V
	ScaA WP_064643993	Karp_A	[ 801]	V	S	T	G	A	K	L	T	M	S	Q	G	S	Y	S	G	N	I	G	T	N	E	K	P	M	A	N	V	T	L	L	P	K	S	K	R	Q	S	F	I	E	V	D	G	S	V
	ScaA BAG40673	JG_A	[ 801]	S	S	T	G	A	T	V	T	I	S	Q	G	S	Y	S	G	N	I	G	T	K	E	K	P	M	A	S	V	T	L	L	P	K	S	K	R	P	S	L	I	E	V	E	G	L	V
	ScaA KJV53825	Kato_B	[ 801]	V	S	T	G	A	T	V	S	I	S	Q	G	S	Y	S	G	N	I	G	T	K	E	K	P	M	A	N	V	T	L	L	P	K	S	K	K	A	S	L	I	E	V	E	G	S	V
	ScaA AJC11313	Kato_B	[ 801]	V	S	T	G	A	T	V	S	I	S	Q	G	S	Y	S	G	N	I	G	T	K	E	K	P	M	A	N	V	T	L	L	P	K	S	K	K	A	S	L	I	E	V	E	G	S	V
	ScaA WP_064591600	TA763_A	[ 801]	A	G	T	G	A	T	V	T	M	S	Q	G	S	Y	S	G	N	I	G	T	K	E	K	Q	M	A	N	V	T	L	L	P	K	S	K	R	Q	S	L	I	E	V	E	G	S	V
	ScaA KJV88528	Karp_A	[ 801]	A	G	T	G	A	T	V	S	I	S	Q	G	S	Y	S	G	N	I	G	T	K	E	K	P	M	A	N	V	T	L	L	P	K	S	K	R	P	S	L	I	E	V	E	G	L	V
	ScaA KJV78065	Karp_A	[ 801]	V	G	T	G	A	T	V	S	I	S	Q	G	S	Y	S	G	N	I	G	T	K	E	K	P	M	A	N	V	T	L	L	P	K	S	K	R	P	S	L	I	E	V	E	G	L	V
	ScaA CAM79168	Boryong	[ 801]	T	G	P	G	A	K	L	T	M	S	Q	G	S	Y	S	G	N	I	G	T	K	D	K	P	M	L	N	V	T	L	L	P	K	S	K	R	Q	S	L	I	E	V	D	G	S	V
	ScaA KJW06660	JG_C	[ 801]	T	G	T	G	A	R	F	T	M	S	Q	G	S	Y	S	G	N	I	G	N	N	K	S	P	M	A	S	V	T	L	L	P	K	S	K	K	P	S	L	I	E	V	D	G	S	V
	ScaA KJV77089	Kato_A	[ 801]	A	G	T	G	A	T	V	T	M	S	Q	G	S	Y	S	G	N	I	G	T	N	E	K	P	M	A	S	V	T	L	L	P	K	S	K	R	P	S	L	I	E	V	E	G	L	V
	ScaA AJC11311	Kato_B	[ 801]	V	S	T	G	A	K	L	T	M	S	Q	G	S	Y	S	G	N	I	G	T	R	E	K	P	M	A	N	V	T	L	L	P	K	S	K	R	Q	S	F	I	E	V	E	G	S	V
	ScaA KJW03745	n.a.	[ 801]	I	G	A	N	A	K	F	T	M	S	Q	G	S	Y	S	G	N	I	G	T	K	E	N	P	M	A	D	V	R	L	L	P	K	S	K	R	Q	S	F	I	E	V	E	G	S	V
			No. of variable residues	6	2	3	2	1	3	3	2	2	1	1	1	1	1	1	1	1	1	1	2	4	4	3	2	1	3	3	1	2	1	1	1	1	1	1	2	3	1	2	1	1	1	2	1	2	1
													CB1
			Dominant residue	D	N	I	S	I	L	G	H	K	S	K	K	G	S	S	T	N	P	E	K	F	K	K	K	P	V	T	V	F	S	I	N	Y	T	T	N	S	D	G	T	V	K	T	Q	G	K
	ScaA KJV54873	Karp_C	[901]	D	S	I	S	I	L	G	H	K	S	K	K	G	S	S	T	N	P	E	K	F	K	K	K	P	V	T	V	F	S	I	N	Y	T	T	N	S	D	G	T	V	K	T	Q	G	K
	ScaA AJC11312	Karp_C	[901]	D	S	I	S	I	L	G	H	K	S	K	K	G	S	S	T	N	P	E	K	F	K	K	K	P	V	T	V	F	S	I	N	Y	T	T	N	S	D	G	T	V	K	T	Q	G	K
	ScaA KJV74865	TA763_A	[901]	D	N	I	I	I	S	G	H	K	S	K	K	G	S	S	T	N	P	E	K	F	K	K	K	P	V	T	V	F	S	I	N	Y	T	T	N	S	D	G	R	V	K	T	Q	G	K
	ScaA WP_064643993	Karp_A	[901]	N	N	I	N	I	L	G	H	K	S	N	K	G	S	S	T	N	P	K	K	F	N	K	T	S	A	T	V	F	N	I	G	Y	T	T	N	Q	D	G	T	V	K	N	Q	G	K
	ScaA BAG40673	JG_A	[901]	D	N	I	K	I	S	G	H	K	S	N	K	E	S	S	T	N	P	K	K	F	N	K	T	S	A	T	V	F	S	I	N	Y	T	T	N	L	D	G	T	V	K	T	Q	G	K
	ScaA KJV53825	Kato_B	[901]	D	N	I	K	V	L	G	Y	K	S	K	K	G	Y	S	T	N	S	E	K	F	K	K	K	P	V	T	V	F	S	I	D	Y	T	T	N	E	D	G	T	V	K	S	S	G	K
	ScaA AJC11313	Kato_B	[901]	D	N	I	K	V	L	G	Y	K	S	K	K	G	Y	S	T	N	S	E	K	F	K	K	K	P	V	T	V	F	S	I	D	Y	T	T	N	E	D	G	T	V	K	S	S	G	K
	ScaA WP_064591600	TA763_A	[901]	D	S	I	S	I	L	G	H	K	S	N	K	G	S	S	T	N	P	E	K	F	K	K	K	S	A	T	V	F	S	I	G	Y	T	T	N	Q	D	G	T	V	K	T	Q	G	K
	ScaA KJV88528	Karp_A	[901]	D	N	I	S	I	S	G	H	K	S	N	K	G	S	S	T	N	P	E	K	F	K	K	K	P	V	T	V	F	S	I	N	Y	T	T	N	L	D	G	T	V	K	T	Q	G	K
	ScaA KJV78065	Karp_A	[901]	D	N	I	S	I	S	G	H	K	S	N	K	G	S	S	T	N	P	E	K	F	K	K	K	P	V	T	V	F	S	I	N	Y	T	T	N	L	D	G	T	V	K	T	Q	G	K
	ScaA CAM79168	Boryong	[901]	D	N	I	I	I	L	G	H	K	S	N	K	G	S	S	T	N	P	K	K	F	D	K	K	P	V	T	V	F	S	I	G	Y	T	T	N	S	D	G	T	V	K	T	Q	G	K
	ScaA KJW06660	JG_C	[901]	D	N	I	K	V	L	G	Y	K	S	T	K	S	T	S	T	N	P	K	K	F	K	N	K	S	A	A	V	F	S	I	A	Y	T	T	N	Q	D	G	T	V	K	N	Q	G	K
	ScaA KJV77089	Kato_A	[901]	D	S	I	S	I	L	G	Y	K	S	K	K	G	S	S	T	N	P	E	K	F	K	K	K	P	V	T	V	F	S	I	A	Y	T	T	N	Q	D	G	T	V	Q	T	Q	G	K
	ScaA AJC11311	Kato_B	[901]	D	N	I	I	I	S	G	H	K	S	K	K	G	S	S	T	N	P	E	K	F	N	K	K	S	A	T	V	F	S	I	A	Y	T	T	N	Q	D	G	T	V	E	T	Q	G	K
	ScaA KJW03745	n.a.	[901]	N	N	I	N	V	L	G	H	K	S	K	K	E	S	S	T	N	P	E	K	F	K	K	K	P	V	T	V	F	S	I	N	Y	T	T	N	S	D	G	T	V	K	T	Q	G	K
			No. of variable residues	2	2	1	4	2	2	1	2	1	1	3	1	3	3	1	1	1	2	2	1	1	3	2	2	2	2	2	1	1	2	1	4	1	1	1	1	4	1	1	2	1	3	3	2	1	1
												CB2																																CB2
			Dominant residue	C	D	G	K	C	K	W	Q	P	V	P	G	S	D	G	K	F	V	F	A	G	L	V	D	K	K	K	K	D	K	G	D	D	G	A	S	S	S	S	G	S	S	S	V	A	P
	ScaA KJV54873	Karp_C	[1001]	C	D	G	K	C	K	W	Q	P	V	E	C	S	D	G	K	F	V	F	A	G	L	V	D	K	K	K	K	D	K	G	D	D	G	T	S	G	S	S	G	S	S	A	-	A	P
	ScaA AJC11312	Karp_C	[1001]	C	D	G	K	C	K	W	Q	P	V	E	C	S	D	G	K	F	V	F	A	G	L	V	D	K	K	K	K	D	K	G	D	D	G	T	S	G	S	S	G	R	S	A	-	A	P
	ScaA KJV74865	TA763_A	[1001]	C	D	G	K	C	K	W	Q	L	V	P	D	S	G	V	K	F	V	F	A	G	L	V	D	K	K	K	K	D	K	G	D	D	G	T	S	G	S	S	G	S	S	A	-	A	P
	ScaA WP_064643993	Karp_A	[1001]	C	D	G	K	C	K	W	V	P	V	P	D	H	D	G	K	F	V	F	G	G	L	I	D	K	K	K	K	D	K	E	D	G	G	T	S	G	S	S	G	S	S	A	-	A	P
	ScaA BAG40673	JG_A	[1001]	C	D	G	K	C	K	W	Q	K	V	D	G	S	N	G	K	F	V	F	A	G	L	V	D	K	K	K	K	D	K	G	D	D	G	A	S	S	S	S	G	S	S	S	V	A	P
	ScaA KJV53825	Kato_B	[1001]	C	D	G	K	C	K	W	Q	P	V	P	G	S	D	G	Q	L	A	F	A	G	L	V	D	K	K	K	K	D	K	G	D	D	G	A	S	S	S	S	G	S	S	S	V	A	P
	ScaA AJC11313	Kato_B	[1001]	C	D	G	K	C	K	W	Q	P	V	P	G	S	D	G	Q	L	A	F	A	G	L	V	D	K	K	K	K	D	K	G	D	D	G	A	S	S	S	S	G	S	S	S	V	A	P
	ScaA WP_064591600	TA763_A	[1001]	C	D	S	K	C	K	W	Q	K	V	D	G	S	N	G	K	F	V	F	A	G	L	V	D	K	K	K	K	D	K	G	D	D	G	A	S	S	S	S	G	S	S	S	V	A	P
	ScaA KJV88528	Karp_A	[1001]	C	D	G	K	C	K	W	Q	L	V	P	D	S	G	G	K	F	V	F	A	G	L	V	D	K	K	K	K	D	K	G	D	D	G	T	S	S	S	S	G	S	S	S	V	A	P
	ScaA KJV78065	Karp_A	[1001]	C	D	G	K	C	K	W	Q	L	V	P	D	S	G	G	K	F	V	F	A	G	L	V	D	K	K	K	K	D	K	G	D	D	G	T	S	S	S	S	G	S	S	S	V	A	P
	ScaA CAM79168	Boryong	[1001]	C	D	G	K	C	K	W	Q	P	V	P	G	S	D	G	Q	L	A	F	A	G	L	V	D	K	K	K	K	D	K	G	D	D	G	A	S	S	S	S	G	S	S	S	I	A	P
	ScaA KJW06660	JG_C	[1001]	C	D	G	K	C	K	W	Q	K	V	A	G	S	D	G	K	F	V	F	A	G	L	V	D	K	K	K	K	D	K	G	D	D	G	T	L	G	S	S	G	S	S	A	-	A	P
	ScaA KJV77089	Kato_A	[1001]	C	D	S	Q	C	Q	W	K	K	V	D	G	S	D	G	K	F	V	F	A	G	L	V	D	K	K	K	K	D	K	G	D	D	G	A	S	S	S	S	G	S	S	S	V	A	P
	ScaA AJC11311	Kato_B	[1001]	C	D	G	K	C	K	W	Q	L	V	D	G	S	D	R	K	F	V	F	A	G	L	V	D	K	K	K	K	D	K	G	D	D	S	A	S	G	S	S	G	S	S	V	-	A	P
	ScaA KJW03745	n.a.	[1001]	C	D	G	K	C	K	W	Q	P	V	P	G	S	D	G	Q	F	V	F	A	G	L	V	D	K	K	K	K	G	K	G	D	D	G	A	S	S	S	S	G	S	S	V	-	A	P
			No. of variable residues	1	1	2	2	1	2	1	3	3	1	4	3	2	3	3	2	2	2	1	2	1	1	2	1	1	1	1	1	2	1	2	1	2	2	2	2	2	1	1	1	2	1	3	3	1	1
																						CB3
			Dominant residue	A	I	E	A	L	A	R	L	L	D	D	P	A	P	P	P	Q	P	A	D	E	Q	P	Q	P	D	P	D	E	H	V	Q	P	V	V	A	Q	P	I	A	A	G	A	G	Q	Q
	ScaA KJV54873	Karp_C	[1101]	A	I	E	A	L	A	R	L	L	D	D	P	A	P	P	P	Q	P	A	D	E	Q	P	Q	P	D	P	D	E	H	V	Q	P	V	V	A	Q	P	I	A	A	G	A	G	Q	Q
	ScaA AJC11312	Karp_C	[1101]	A	I	E	A	L	A	R	L	L	D	D	P	A	P	P	P	Q	P	A	D	E	Q	P	Q	P	D	P	D	E	H	V	Q	P	G	C	C	A	T	N	C	C	W	C	W	T	A
	ScaA KJV74865	TA763_A	[1101]	A	I	E	A	L	A	R	L	L	D	D	P	A	P	P	P	Q	P	A	D	E	E	P	Q	P	D	P	A	E	H	V	Q	A	V	V	A	Q	P	I	A	A	G	V	G	-	-
	ScaA WP_064643993	Karp_A	[1101]	A	I	E	A	L	A	R	L	L	D	D	P	A	Q	P	L	Q	P	S	D	E	Q	P	Q	P	D	T	D	E	H	V	Q	P	V	V	A	Q	P	I	A	A	R	A	G	-	-
	ScaA BAG40673	JG_A	[1101]	A	I	E	A	L	A	R	L	L	D	D	P	A	P	P	P	Q	P	A	D	E	Q	P	Q	P	D	P	D	E	H	V	Q	P	V	V	A	Q	P	I	A	A	G	A	G	-	-
	ScaA KJV53825	Kato_B	[1101]	A	I	E	A	L	A	R	L	L	D	D	P	V	P	P	P	Q	P	A	A	E	Q	Q	Q	P	D	L	D	E	H	V	K	P	V	V	A	Q	P	I	A	A	G	A	G	-	-
	ScaA AJC11313	Kato_B	[1101]	A	I	E	A	L	A	R	L	L	D	D	P	V	P	P	P	Q	P	A	A	E	Q	Q	Q	P	D	L	D	E	H	V	K	P	V	V	A	Q	P	I	A	A	G	A	G	-	-
	ScaA WP_064591600	TA763_A	[1101]	A	I	E	E	L	A	R	L	L	D	D	P	A	Q	P	L	Q	P	A	D	E	Q	P	Q	P	D	P	D	E	H	V	Q	P	V	V	A	Q	P	I	A	A	G	A	G	-	-
	ScaA KJV88528	Karp_A	[1101]	A	I	E	A	L	A	R	L	L	D	D	P	A	Q	P	L	Q	P	A	D	E	Q	P	Q	P	D	P	D	E	H	V	Q	P	V	V	A	Q	P	I	A	A	G	A	G	Q	Q
	ScaA KJV78065	Karp_A	[1101]	A	I	E	A	L	A	R	L	L	D	D	P	A	Q	P	L	Q	P	A	D	E	Q	P	Q	P	D	P	D	E	H	V	Q	P	V	V	A	Q	P	I	A	A	G	A	G	Q	Q
	ScaA CAM79168	Boryong	[1101]	A	I	E	E	L	A	R	R	L	D	D	P	I	-	L	S	R	R	A	A	E	Q	P	Q	P	D	P	A	E	Q	A	Q	P	V	V	A	Q	P	L	A	A	G	A	G	M	Q
	ScaA KJW06660	JG_C	[1101]	A	I	E	E	L	A	R	L	F	D	E	P	R	-	-	-	Q	S	A	D	E	Q	P	Q	P	D	P	A	E	Q	V	Q	P	V	V	A	Q	P	L	A	A	G	A	G	Q	Q
	ScaA KJV77089	Kato_A	[1101]	A	I	E	E	L	A	R	R	L	D	E	P	T	P	R	S	Q	R	A	A	E	Q	P	Q	H	D	P	A	E	Q	V	Q	P	V	A	A	Q	P	L	A	A	G	A	D	-	-
	ScaA AJC11311	Kato_B	[1101]	A	I	E	E	L	A	R	R	L	D	E	P	M	P	R	S	Q	R	T	A	E	Q	P	Q	P	D	P	A	E	H	V	Q	P	V	V	A	Q	P	L	A	A	G	A	G	Q	Q
	ScaA KJW03745	n.a.	[1101]	A	I	E	E	L	A	Q	L	L	D	K	P	M	P	R	S	R	R	A	A	E	Q	T	Q	P	D	P	D	E	Q	V	Q	P	V	A	A	Q	P	L	A	A	G	A	G	-	-
			No. of variable residues	1	1	1	2	1	1	2	2	2	1	3	1	6	3	4	4	2	3	3	2	1	2	3	1	2	1	3	2	1	2	2	2	2	2	3	2	2	2	3	2	2	3	3	3	4	3
						CB3
			Dominant residue	A	H	L	K	S	G	V	H	A	T	V	A	A	I	S	S	I	V	E	S	R	A	S	N	N	K	S	G	S	D	I	V	S	S	G	S	N	I	N	K	Q	S	W	N	I	W
																																												F5]	Autotransporter
	ScaA KJV54873	Karp_C	[1201]	A	H	L	K	S	G	V	H	A	T	V	A	A	I	S	S	I	V	E	S	K	A	A	N	N	N	S	G	S	D	I	V	S	S	G	S	N	I	N	K	Q	S	W	N	I	W
	ScaA AJC11312	Karp_C	[1201]	A	H	L	K	S	G	V	H	A	T	V	A	A	I	S	S	I	V	E	S	K	A	A	N	N	N	S	G	S	D	I	V	S	S	G	S	N	I	N	K	Q	S	W	N	I	W
	ScaA KJV74865	TA763_A	[1201]	V	H	L	K	R	G	V	Y	A	T	A	A	A	V	S	S	I	I	E	S	R	A	S	H	N	K	S	G	S	D	I	V	S	S	G	S	N	I	N	K	Q	S	W	N	I	W
	ScaA WP_064643993	Karp_A	[1201]	V	H	L	K	S	G	V	H	A	T	V	A	A	I	S	S	I	V	E	S	K	A	A	N	N	K	S	G	S	D	I	V	S	S	G	S	N	I	N	K	Q	S	W	N	I	W
	ScaA BAG40673	JG_A	[1201]	V	H	L	K	S	G	V	R	A	T	V	A	A	I	S	S	I	V	E	S	K	A	A	N	N	K	F	R	S	D	I	V	S	S	G	S	N	I	N	K	Q	S	W	N	I	W
	ScaA KJV53825	Kato_B	[1201]	V	H	L	K	S	G	V	R	A	T	V	A	A	I	S	S	I	V	E	S	K	A	T	N	K	K	S	G	S	D	I	V	S	S	G	S	N	I	N	K	Q	S	W	N	I	W
	ScaA AJC11313	Kato_B	[1201]	V	H	L	K	S	G	V	R	A	T	V	A	A	I	S	S	I	V	E	S	K	A	T	N	K	K	S	G	S	D	I	V	S	S	G	S	N	I	N	K	Q	S	W	N	I	W
	ScaA WP_064591600	TA763_A	[1201]	V	H	L	K	S	G	V	S	T	T	V	A	A	I	S	S	I	I	E	S	R	A	S	H	N	K	S	V	S	D	I	V	S	S	G	S	N	I	N	K	Q	S	W	N	I	W
	ScaA KJV88528	Karp_A	[1201]	A	H	L	H	S	G	V	S	T	T	V	A	A	I	S	S	I	V	Q	S	R	A	S	N	S	T	S	G	S	D	I	V	S	S	G	S	N	I	N	K	Q	S	W	N	I	W
	ScaA KJV78065	Karp_A	[1201]	A	H	L	H	S	G	V	S	T	T	V	A	A	I	S	S	I	V	Q	S	R	A	S	N	S	T	S	G	S	D	I	V	S	S	G	S	N	I	N	K	Q	S	W	N	I	W
	ScaA CAM79168	Boryong	[1201]	A	P	L	K	G	G	V	N	I	T	V	A	A	I	S	S	I	V	E	S	R	A	S	N	N	K	S	V	S	D	I	V	S	S	G	S	N	I	N	K	Q	S	W	N	I	W
	ScaA KJW06660	JG_C	[1201]	A	H	L	H	S	G	V	S	T	T	V	A	A	I	S	S	I	V	Q	S	R	A	S	N	S	T	S	G	S	D	I	V	S	S	G	S	N	I	N	K	Q	S	W	N	I	W
	ScaA KJV77089	Kato_A	[1201]	A	H	L	K	S	G	I	H	A	T	V	A	A	I	S	S	I	V	E	S	R	A	S	N	N	K	S	G	S	D	I	V	S	S	G	S	N	I	N	K	Q	S	W	N	I	W
	ScaA AJC11311	Kato_B	[1201]	A	H	L	K	S	G	V	C	A	T	V	A	A	I	S	S	I	V	E	S	K	A	A	N	N	K	S	G	-	-	-	-	-	-	-	-	N	I	N	K	Q	S	W	N	I	W
	ScaA KJW03745	n.a.	[1201]	A	H	L	K	S	G	V	G	T	T	V	T	A	I	S	S	I	I	E	S	R	A	S	N	C	K	S	G	S	D	I	V	S	S	G	S	N	I	N	K	Q	S	W	N	I	W
			No. of variable residues	2	2	1	2	3	1	2	7	3	1	2	2	1	2	1	1	1	2	2	1	2	1	3	2	4	3	2	3	2	2	2	2	2	2	2	2	1	1	1	1	1	1	1	1	1	1
			Dominant residue	D	S	R	I	E	K	I	N	S	N	V	Y	L	L	S	L	Y	G	Q	Y	S	F	Q	S	T	T	F	I	R	G	M	V	N	V	A	K	F	S	D	D	S	K	N	S	S	L
	ScaA KJV54873	Karp_C	[1301]	D	S	R	I	E	K	I	N	S	N	V	Y	L	L	S	L	Y	G	Q	Y	S	F	Q	S	T	T	F	I	R	G	M	V	N	V	A	K	F	S	D	D	S	K	N	N	S	L
	ScaA AJC11312	Karp_C	[1301]	D	S	R	I	E	K	I	N	S	N	V	Y	L	L	S	L	Y	G	Q	Y	S	F	Q	S	T	T	F	I	R	G	M	V	N	V	A	K	F	S	D	D	S	K	N	N	S	L
	ScaA KJV74865	TA763_A	[1301]	D	S	R	I	E	K	I	N	S	N	V	Y	L	L	S	L	Y	G	Q	Y	S	F	Q	S	T	T	F	I	R	G	M	V	N	V	A	K	F	S	D	D	S	K	N	S	S	L
	ScaA WP_064643993	Karp_A	[1301]	D	S	R	I	E	K	I	N	S	N	V	Y	L	L	S	L	Y	G	Q	Y	S	F	Q	S	T	T	F	I	R	G	M	V	N	V	A	K	F	S	D	D	S	K	N	S	S	L
	ScaA BAG40673	JG_A	[1301]	D	S	R	I	E	K	I	N	S	N	V	Y	L	L	S	L	Y	G	Q	Y	S	F	Q	S	T	T	F	I	R	G	M	V	N	V	A	K	F	S	D	D	S	K	N	S	S	L
	ScaA KJV53825	Kato_B	[1301]	D	S	R	I	E	K	I	N	S	N	V	Y	L	L	S	L	Y	G	Q	Y	S	F	Q	S	T	T	F	I	R	G	M	V	N	V	A	K	F	S	D	D	S	K	N	S	S	L
	ScaA AJC11313	Kato_B	[1301]	D	S	R	I	E	K	I	N	S	N	V	Y	L	L	S	L	Y	G	Q	Y	S	F	Q	S	T	T	F	I	R	G	M	V	N	V	A	K	F	S	D	D	S	K	N	S	S	L
	ScaA WP_064591600	TA763_A	[1301]	D	S	R	I	E	K	I	N	S	N	V	Y	L	L	S	L	Y	G	Q	Y	S	F	Q	S	T	T	F	I	R	G	M	V	N	V	A	K	F	S	D	D	S	K	N	S	S	L
	ScaA KJV88528	Karp_A	[1301]	D	S	R	I	E	K	I	N	S	N	V	Y	L	L	S	L	Y	G	Q	Y	S	F	Q	S	T	T	F	I	R	G	M	V	N	V	A	K	F	S	D	D	S	K	N	S	S	L
	ScaA KJV78065	Karp_A	[1301]	D	S	R	I	E	K	I	N	S	N	V	Y	L	L	S	L	Y	G	Q	Y	S	F	Q	S	T	T	F	I	R	G	M	V	N	V	A	K	F	S	D	D	S	K	N	S	S	L
	ScaA CAM79168	Boryong	[1301]	D	S	R	I	E	K	I	N	S	N	V	Y	L	L	S	L	Y	G	Q	Y	S	F	Q	S	T	T	F	I	R	G	M	I	N	V	A	K	F	S	D	D	S	K	N	S	S	L
	ScaA KJW06660	JG_C	[1301]	D	S	R	I	E	K	I	N	S	N	V	Y	L	L	S	L	Y	G	Q	Y	S	F	Q	S	T	T	F	I	R	G	M	V	N	V	A	K	F	S	D	D	S	K	N	S	S	L
	ScaA KJV77089	Kato_A	[1301]	D	S	R	I	E	K	I	N	S	N	V	Y	L	L	S	L	Y	G	Q	Y	S	F	Q	S	T	T	F	I	R	G	M	V	N	V	A	K	F	S	D	D	S	K	N	S	S	L
	ScaA AJC11311	Kato_B	[1301]	D	S	R	I	E	K	I	N	S	N	V	Y	L	L	S	L	Y	G	Q	Y	S	F	Q	S	T	T	F	I	R	G	M	V	N	V	A	K	F	S	D	D	S	K	N	S	S	L
	ScaA KJW03745	n.a.	[1301]	D	S	R	I	E	K	I	N	S	N	V	Y	L	L	S	L	Y	G	Q	Y	S	F	Q	S	T	T	F	I	R	G	I	V	N	V	A	K	F	S	D	D	S	K	N	S	S	L
			No. of variable residues	1	1	1	1	1	1	1	1	1	1	1	1	1	1	1	1	1	1	1	1	1	1	1	1	1	1	1	1	1	1	2	2	1	1	1	1	1	1	1	1	1	1	1	2	1	1
			Dominant residue	T	I	G	D	R	S	H	K	A	L	E	G	I	I	G	I	S	V	E	Q	L	V	A	N	N	A	N	N	N	L	N	V	L	S	T	V	Y	G	Y	V	H	H	N	L	Y	D
	ScaA KJV54873	Karp_C	[1401]	T	I	G	D	R	S	H	K	A	L	E	G	I	I	G	I	S	V	E	Q	L	V	-	-	-	A	N	N	N	L	N	V	L	S	T	V	Y	G	Y	V	H	H	N	L	Y	D
	ScaA AJC11312	Karp_C	[1401]	T	I	G	D	R	S	H	K	A	L	E	G	I	I	G	I	S	V	E	Q	L	V	-	-	-	A	N	N	N	L	N	V	L	S	T	V	Y	G	Y	V	H	H	N	L	Y	D
	ScaA KJV74865	TA763_A	[1401]	T	I	G	D	R	S	H	K	A	L	E	G	I	I	G	I	S	V	E	Q	L	V	A	N	N	A	N	N	N	L	N	V	L	S	T	V	Y	G	Y	V	H	H	N	L	Y	D
	ScaA WP_064643993	Karp_A	[1401]	T	I	G	D	R	S	H	K	A	L	K	G	I	I	G	I	S	V	E	Q	L	V	A	N	N	A	N	N	N	L	N	V	L	S	T	V	Y	G	Y	V	H	H	N	L	Y	D
	ScaA BAG40673	JG_A	[1401]	T	I	G	D	R	S	H	K	A	L	E	V	I	I	G	I	S	L	E	Q	L	V	V	N	N	A	N	N	N	L	N	V	L	S	T	V	Y	G	Y	V	H	H	N	L	Y	D
	ScaA KJV53825	Kato_B	[1401]	T	I	G	D	R	S	H	K	A	L	E	G	I	I	G	I	S	V	E	Q	L	V	A	N	N	A	N	N	N	L	N	V	L	S	T	V	Y	G	Y	V	H	H	N	L	Y	D
	ScaA AJC11313	Kato_B	[1401]	T	I	G	D	R	S	H	K	A	L	E	G	I	I	G	I	S	V	E	Q	L	V	A	N	N	A	N	N	N	L	N	V	L	S	T	V	Y	G	Y	V	H	H	N	L	Y	D
	ScaA WP_064591600	TA763_A	[1401]	T	I	G	D	R	S	H	K	A	L	E	G	I	I	G	I	S	V	E	Q	L	V	A	N	N	A	N	N	N	L	N	V	L	S	T	V	Y	G	Y	V	H	H	N	L	Y	D
	ScaA KJV88528	Karp_A	[1401]	T	I	G	D	R	S	H	K	A	L	E	G	I	I	G	I	S	L	E	Q	L	V	V	N	N	A	N	N	N	L	N	I	L	S	T	V	Y	G	Y	V	H	H	N	L	Y	D
	ScaA KJV78065	Karp_A	[1401]	T	I	G	D	R	S	H	K	A	L	E	G	I	I	G	I	S	L	E	Q	L	V	V	N	N	A	N	N	N	L	N	I	L	S	T	V	Y	G	Y	V	H	H	N	L	Y	D
	ScaA CAM79168	Boryong	[1401]	T	I	G	D	R	S	H	K	A	L	E	G	I	I	G	I	S	L	E	Q	L	V	V	N	N	A	N	N	N	L	N	V	L	S	T	V	Y	G	Y	V	H	H	N	L	Y	D
	ScaA KJW06660	JG_C	[1401]	T	I	G	D	R	S	H	K	A	L	E	G	I	I	G	I	S	L	E	Q	L	V	V	N	N	A	N	N	N	L	N	V	L	S	T	V	Y	G	Y	V	H	H	N	L	Y	D
	ScaA KJV77089	Kato_A	[1401]	T	I	G	D	R	S	H	K	A	L	E	G	I	I	G	I	S	L	E	Q	L	V	V	N	N	A	N	N	N	L	N	V	L	S	T	V	Y	G	Y	V	H	H	N	L	Y	D
	ScaA AJC11311	Kato_B	[1401]	T	I	G	D	R	S	H	K	A	L	E	G	I	I	G	I	S	V	E	Q	L	V	A	N	N	A	N	N	N	L	N	V	L	S	T	V	Y	G	Y	V	H	H	N	L	Y	D
	ScaA KJW03745	n.a.	[1401]	T	I	G	D	R	S	H	K	A	L	E	G	I	I	G	I	S	V	E	Q	L	V	A	N	N	A	N	N	N	L	N	I	L	S	T	V	Y	G	Y	V	H	H	N	L	Y	D
			No. of variable residues	1	1	1	1	1	1	1	1	1	1	2	2	1	1	1	1	1	2	1	1	1	1	3	2	2	1	1	1	1	1	1	2	1	1	1	1	1	1	1	1	1	1	1	1	1	1
			Dominant residue	A	E	K	Y	I	S	H	T	G	I	I	Y	A	K	A	S	F
	ScaA KJV54873	Karp_C	[1501]	A	E	K	Y	I	S	H	T	G	I	I	Y	A	K	A	S	F	[1517]
	ScaA AJC11312	Karp_C	[1501]	A	E	K	Y	I	S	H	T	G	I	I	Y	A	K	A	S	F	[1517]
	ScaA KJV74865	TA763_A	[1501]	A	E	K	Y	I	S	H	T	G	I	I	Y	A	K	A	S	F	[1517]
	ScaA WP_064643993	Karp_A	[1501]	A	E	K	Y	I	S	H	T	G	I	I	Y	A	K	A	S	F	[1517]
	ScaA BAG40673	JG_A	[1501]	A	E	K	Y	I	S	H	T	G	I	I	Y	A	K	A	S	F	[1517]
	ScaA KJV53825	Kato_B	[1501]	A	E	K	Y	I	S	H	T	G	I	I	Y	A	K	A	S	F	[1517]
	ScaA AJC11313	Kato_B	[1501]	A	E	K	Y	I	T	H	T	G	I	I	Y	A	K	A	S	F	[1517]
	ScaA WP_064591600	TA763_A	[1501]	A	E	K	Y	I	S	H	T	G	I	I	Y	A	K	A	S	F	[1517]
	ScaA KJV88528	Karp_A	[1501]	A	E	K	Y	I	S	H	T	G	I	I	Y	A	K	A	S	F	[1517]
	ScaA KJV78065	Karp_A	[1501]	A	E	K	Y	I	S	H	T	G	I	I	Y	A	K	A	S	F	[1517]
	ScaA CAM79168	Boryong	[1501]	A	E	K	Y	I	S	H	T	G	I	I	Y	A	K	A	S	F	[1517]
	ScaA KJW06660	JG_C	[1501]	A	E	K	Y	I	S	H	T	G	I	I	Y	A	K	A	S	F	[1517]
	ScaA KJV77089	Kato_A	[1501]	A	E	K	Y	I	S	H	T	G	I	I	Y	A	K	A	S	F	[1517]
	ScaA AJC11311	Kato_B	[1501]	A	E	K	Y	I	S	H	T	G	I	I	Y	A	K	A	S	F	[1517]
	ScaA KJW03745	n.a.	[1501]	A	E	K	Y	I	S	H	T	G	I	I	Y	A	K	A	S	F	[1517]
			No. of variable residues	1	1	1	1	1	2	1	1	1	1	1	1	1	1	1	1	1
[truncated: 55 more columns]
