# Supplementary material for: An Alternative Splicing Variant of the Mixed-Lineage Leukemia 5 Protein Is a Cellular Adhesion Receptor for ScaA of Orientia tsutsugamushi
Source: mBio. 2022 Dec 21;14(1):e01543-22. doi: 10.1128/mbio.01543-22 (PMC9973269; doi:10.1128/mbio.01543-22)
Supplement: TABLE S3 [file mbio.01543-22-s0003.xlsx]

## Sheet: Table S3
	Table S3. Computational prediction of B cell epitopes, surface probability, and secondary structures of ScaA
			BepiPred-2.0
	Position	AminoAcid	Exposed/Buried	RelativeSurfaceAccessilibity	HelixProbability	SheetProbability	CoilProbability	EpitopeProbability
	1	M	E	0.833	0.003	0.003	0.994	0.269222
	2	K	E	0.629	0.052	0.084	0.864	0.324556
	3	N	E	0.648	0.052	0.084	0.864	0.360333
	4	S	E	0.53	0.118	0.15	0.732	0.398222
	5	R	E	0.439	0.135	0.317	0.548	0.421667
	6	K	E	0.372	0.159	0.516	0.325	0.397222
	7	I	B	0.075	0.172	0.69	0.138	0.361667
	8	S	B	0.129	0.265	0.667	0.069	0.331889
	9	L	B	0.049	0.265	0.667	0.069	0.304222
	10	I	B	0.045	0.387	0.545	0.068	0.279
	11	F	B	0.051	0.387	0.545	0.068	0.248111
	12	F	B	0.048	0.504	0.43	0.065	0.244111
	13	T	B	0.091	0.578	0.229	0.194	0.249444
	14	T	B	0.101	0.578	0.229	0.194	0.267111
	15	L	B	0.071	0.538	0.173	0.289	0.296667
	16	F	B	0.109	0.453	0.248	0.299	0.332778
	17	T	B	0.196	0.453	0.248	0.299	0.345111
	18	I	B	0.084	0.216	0.235	0.548	0.371444
	19	S	E	0.364	0.118	0.15	0.732	0.367444
	20	N	E	0.442	0.018	0.141	0.84	0.378778
	21	I	B	0.061	0.022	0.552	0.426	0.401667
	22	T	B	0.21	0.018	0.846	0.136	0.411222
	23	I	B	0.092	0.011	0.918	0.071	0.422556
	24	I	B	0.088	0.011	0.918	0.071	0.438333
	25	Q	B	0.268	0.018	0.846	0.136	0.450778
	26	T	B	0.215	0.022	0.552	0.426	0.489
	27	A	B	0.254	0.02	0.205	0.775	0.517333
	28	D	E	0.596	0.018	0.088	0.893	0.569222
	29	N	E	0.58	0.018	0.047	0.935	0.606
	30	D	E	0.45	0.018	0.019	0.964	0.627778
	31	P	E	0.413	0.053	0.043	0.903	0.646889
	32	S	E	0.577	0.053	0.043	0.903	0.666
	33	A	E	0.326	0.113	0.043	0.844	0.667778
	34	S	E	0.545	0.113	0.087	0.8	0.663778
	35	S	E	0.535	0.113	0.087	0.8	0.661333
	36	S	E	0.519	0.052	0.084	0.864	0.649111
	37	S	E	0.587	0.052	0.084	0.864	0.636333
	38	S	E	0.562	0.053	0.043	0.903	0.635222
	39	G	E	0.357	0.018	0.047	0.935	0.615667
	40	G	B	0.304	0.018	0.141	0.84	0.615111
	41	F	B	0.179	0.021	0.279	0.699	0.613444
	42	T	E	0.414	0.022	0.359	0.619	0.606667
	43	G	B	0.262	0.021	0.279	0.699	0.610667
	44	S	E	0.503	0.064	0.216	0.721	0.620111
	45	G	E	0.359	0.056	0.142	0.802	0.628444
	46	A	E	0.327	0.118	0.15	0.732	0.643667
	47	S	E	0.479	0.118	0.15	0.732	0.646889
	48	Q	E	0.519	0.113	0.087	0.8	0.663333
	49	S	E	0.58	0.113	0.087	0.8	0.667
	50	N	E	0.588	0.053	0.043	0.903	0.675556
	51	N	E	0.524	0.052	0.084	0.864	0.682333
	52	T	E	0.373	0.118	0.15	0.732	0.683556
	53	T	E	0.45	0.125	0.227	0.648	0.679889
	54	E	E	0.562	0.118	0.15	0.732	0.673556
	55	S	E	0.532	0.191	0.086	0.723	0.673667
	56	S	E	0.542	0.184	0.043	0.773	0.677333
	57	N	E	0.583	0.113	0.043	0.844	0.677222
	58	D	E	0.498	0.058	0.017	0.925	0.683444
	59	N	E	0.584	0.053	0.043	0.903	0.685222
	60	Q	E	0.571	0.053	0.043	0.903	0.686889
	61	G	E	0.35	0.053	0.043	0.903	0.694667
	62	D	E	0.421	0.053	0.043	0.903	0.687667
	63	T	E	0.481	0.052	0.084	0.864	0.688444
	64	G	E	0.352	0.052	0.084	0.864	0.676889
	65	S	E	0.567	0.053	0.043	0.903	0.665556
	66	G	E	0.36	0.018	0.088	0.893	0.661444
	67	A	E	0.345	0.018	0.141	0.84	0.653889
	68	T	E	0.486	0.056	0.142	0.802	0.646889
	69	S	E	0.564	0.018	0.088	0.893	0.637889
	70	N	E	0.461	0.018	0.019	0.964	0.620667
	71	P	E	0.411	0.018	0.019	0.964	0.620333
	72	S	E	0.702	0.018	0.019	0.964	0.615556
	73	N	E	0.461	0.018	0.019	0.964	0.614778
	74	P	E	0.396	0.016	0.005	0.979	0.616556
	75	S	E	0.684	0.016	0.005	0.979	0.613222
	76	N	E	0.479	0.016	0.005	0.979	0.607556
	77	P	E	0.401	0.016	0.005	0.979	0.589556
	78	S	E	0.649	0.018	0.019	0.964	0.592667
	79	N	E	0.432	0.058	0.017	0.925	0.596444
	80	P	E	0.341	0.113	0.043	0.844	0.597778
	81	I	B	0.171	0.113	0.087	0.8	0.604444
	82	E	E	0.557	0.052	0.084	0.864	0.602556
	83	G	E	0.391	0.052	0.084	0.864	0.602333
	84	A	E	0.345	0.052	0.084	0.864	0.610333
	85	S	E	0.597	0.052	0.084	0.864	0.612556
	86	G	E	0.416	0.052	0.084	0.864	0.621
	87	T	E	0.413	0.052	0.084	0.864	0.626667
	88	T	E	0.37	0.052	0.084	0.864	0.627
	89	P	E	0.373	0.052	0.084	0.864	0.622889
	90	A	E	0.355	0.052	0.084	0.864	0.622222
	91	T	E	0.425	0.052	0.084	0.864	0.630778
	92	G	E	0.385	0.052	0.084	0.864	0.626778
	93	A	E	0.34	0.113	0.087	0.8	0.632222
	94	S	E	0.549	0.113	0.087	0.8	0.617111
	95	D	E	0.52	0.113	0.043	0.844	0.611778
	96	A	B	0.284	0.113	0.087	0.8	0.612333
	97	T	E	0.439	0.118	0.15	0.732	0.624889
	98	G	E	0.347	0.064	0.216	0.721	0.631667
	99	V	B	0.193	0.069	0.386	0.545	0.638111
	100	T	E	0.365	0.069	0.386	0.545	0.643111
	101	E	E	0.518	0.148	0.418	0.435	0.655778
	102	T	E	0.344	0.125	0.227	0.648	0.650667
	103	T	E	0.405	0.056	0.142	0.802	0.663222
	104	G	E	0.475	0.052	0.084	0.864	0.674111
	105	G	E	0.371	0.052	0.084	0.864	0.654222
	106	S	E	0.533	0.056	0.142	0.802	0.644889
	107	A	E	0.324	0.064	0.216	0.721	0.645556
	108	T	E	0.458	0.064	0.216	0.721	0.628444
	109	G	E	0.363	0.064	0.216	0.721	0.621778
	110	S	E	0.496	0.125	0.227	0.648	0.610667
	111	E	E	0.549	0.135	0.317	0.548	0.605778
	112	V	B	0.242	0.135	0.317	0.548	0.617778
	113	T	E	0.392	0.125	0.227	0.648	0.619556
	114	D	E	0.572	0.118	0.15	0.732	0.635778
	115	G	E	0.398	0.113	0.043	0.844	0.634889
	116	K	E	0.562	0.268	0.043	0.689	0.629444
	117	K	E	0.545	0.268	0.043	0.689	0.635222
	118	S	E	0.456	0.268	0.043	0.689	0.627111
	119	K	E	0.538	0.268	0.043	0.689	0.622444
	120	K	E	0.573	0.268	0.043	0.689	0.618333
	121	S	E	0.423	0.116	0.016	0.868	0.600778
	122	P	E	0.329	0.339	0.016	0.645	0.581333
	123	F	B	0.158	0.522	0.016	0.462	0.584111
	124	K	E	0.548	0.66	0.049	0.291	0.577222
	125	K	E	0.479	0.66	0.049	0.291	0.573
	126	L	B	0.108	0.561	0.047	0.393	0.569889
	127	K	E	0.515	0.353	0.048	0.598	0.572444
	128	G	E	0.433	0.278	0.093	0.628	0.561556
	129	F	B	0.208	0.191	0.086	0.723	0.554111
	130	G	E	0.398	0.118	0.15	0.732	0.545889
	131	S	E	0.384	0.125	0.227	0.648	0.536667
	132	T	E	0.343	0.074	0.484	0.442	0.521111
	133	L	B	0.151	0.079	0.592	0.329	0.524333
	134	S	E	0.375	0.024	0.655	0.322	0.531
	135	L	B	0.168	0.022	0.552	0.426	0.542667
	136	S	E	0.434	0.022	0.359	0.619	0.549333
	137	G	E	0.363	0.021	0.279	0.699	0.571556
	138	H	E	0.366	0.021	0.279	0.699	0.596111
	139	T	E	0.379	0.066	0.296	0.638	0.615556
	140	K	E	0.512	0.064	0.216	0.721	0.643
	141	S	E	0.515	0.118	0.15	0.732	0.662444
	142	E	E	0.609	0.113	0.087	0.8	0.670333
	143	E	E	0.555	0.113	0.043	0.844	0.670222
	144	P	E	0.297	0.113	0.043	0.844	0.665778
	145	S	E	0.594	0.184	0.043	0.773	0.658556
	146	E	E	0.613	0.184	0.043	0.773	0.649444
	147	G	E	0.378	0.184	0.043	0.773	0.626111
	148	A	E	0.323	0.184	0.043	0.773	0.637
	149	T	E	0.474	0.184	0.043	0.773	0.643111
	150	G	E	0.405	0.113	0.043	0.844	0.633333
	151	G	E	0.323	0.184	0.043	0.773	0.621667
	152	K	E	0.515	0.268	0.043	0.689	0.618222
	153	E	E	0.576	0.353	0.048	0.598	0.612444
	154	S	E	0.427	0.257	0.016	0.727	0.6
	155	S	E	0.328	0.43	0.016	0.555	0.575333
	156	T	E	0.406	0.802	0.014	0.185	0.583111
	157	S	E	0.505	0.859	0.002	0.139	0.547667
	158	T	B	0.193	0.923	0.002	0.076	0.498778
	159	L	B	0.079	0.97	0.001	0.029	0.486111
	160	K	E	0.429	0.97	0.001	0.029	0.485444
	161	R	E	0.422	0.97	0.001	0.029	0.468222
	162	L	B	0.061	0.97	0.001	0.029	0.452333
	163	R	B	0.25	0.97	0.001	0.029	0.470222
	164	K	E	0.606	0.923	0.002	0.076	0.500889
	165	Q	E	0.442	0.859	0.002	0.139	0.493
	166	L	B	0.123	0.782	0.003	0.215	0.516889
	167	G	E	0.43	0.502	0.002	0.495	0.559
	168	S	E	0.515	0.339	0.016	0.645	0.557667
	169	T	E	0.353	0.307	0.165	0.527	0.570556
	170	M	B	0.224	0.135	0.317	0.548	0.599333
	171	S	E	0.446	0.069	0.386	0.545	0.620667
	172	L	B	0.178	0.069	0.386	0.545	0.620667
	173	S	E	0.485	0.066	0.296	0.638	0.623667
	174	S	E	0.529	0.064	0.216	0.721	0.628333
	175	T	E	0.418	0.052	0.084	0.864	0.629889
	176	T	E	0.397	0.018	0.047	0.935	0.625889
	177	P	E	0.518	0.018	0.019	0.964	0.640889
	178	G	E	0.503	0.018	0.019	0.964	0.616444
	179	E	E	0.548	0.018	0.019	0.964	0.587667
	180	P	E	0.361	0.018	0.047	0.935	0.555
	181	K	E	0.551	0.018	0.141	0.84	0.538222
	182	A	B	0.162	0.02	0.205	0.775	0.490667
	183	P	B	0.235	0.021	0.452	0.528	0.481333
	184	I	B	0.083	0.018	0.846	0.136	0.476667
	185	V	B	0.186	0.011	0.918	0.071	0.478222
	186	L	B	0.095	0.018	0.846	0.136	0.475667
	187	S	E	0.311	0.022	0.552	0.426	0.489556
	188	D	E	0.453	0.021	0.279	0.699	0.505222
	189	S	E	0.489	0.018	0.088	0.893	0.531778
	190	T	E	0.484	0.052	0.084	0.864	0.536889
	191	N	E	0.583	0.056	0.142	0.802	0.570556
	192	K	E	0.501	0.069	0.386	0.545	0.573556
	193	Q	E	0.477	0.021	0.756	0.223	0.572778
	194	V	B	0.195	0.011	0.918	0.071	0.571333
	195	E	E	0.519	0.011	0.918	0.071	0.579778
	196	V	B	0.238	0.011	0.918	0.071	0.588111
	197	K	E	0.472	0.018	0.846	0.136	0.593889
	198	Q	E	0.484	0.024	0.655	0.322	0.592778
	199	N	E	0.514	0.066	0.296	0.638	0.600556
	200	K	E	0.631	0.052	0.084	0.864	0.596333
	201	G	E	0.536	0.018	0.088	0.893	0.595778
	202	S	E	0.537	0.018	0.088	0.893	0.586333
	203	G	E	0.346	0.021	0.279	0.699	0.579111
	204	V	B	0.208	0.024	0.655	0.322	0.550889
	205	Q	E	0.384	0.021	0.756	0.223	0.521556
	206	K	E	0.366	0.018	0.846	0.136	0.515778
	207	V	B	0.147	0.011	0.918	0.071	0.524778
	208	V	B	0.203	0.011	0.918	0.071	0.526444
	209	V	B	0.144	0.018	0.846	0.136	0.541889
	210	K	E	0.482	0.024	0.655	0.322	0.550556
	211	Q	E	0.403	0.021	0.279	0.699	0.554778
	212	P	E	0.328	0.018	0.141	0.84	0.547667
	213	E	E	0.641	0.064	0.216	0.721	0.560778
	214	V	B	0.219	0.066	0.296	0.638	0.584556
	215	G	E	0.31	0.066	0.296	0.638	0.583667
	216	F	B	0.181	0.074	0.484	0.442	0.584111
	217	E	E	0.54	0.079	0.592	0.329	0.589667
	218	K	E	0.5	0.079	0.592	0.329	0.590889
	219	M	E	0.277	0.021	0.452	0.528	0.583
	220	D	E	0.546	0.02	0.205	0.775	0.582556
	221	G	E	0.428	0.018	0.088	0.893	0.593444
	222	K	E	0.631	0.018	0.088	0.893	0.578444
	223	G	E	0.479	0.018	0.088	0.893	0.565556
	224	N	E	0.481	0.004	0.138	0.858	0.551778
	225	S	E	0.41	0.004	0.616	0.381	0.527444
	226	I	B	0.147	0.002	0.816	0.182	0.504111
	227	E	E	0.44	0.001	0.9	0.099	0.485889
	228	I	B	0.128	0.001	0.9	0.099	0.489222
	229	S	E	0.361	0.001	0.9	0.099	0.483889
	230	V	B	0.171	0.002	0.816	0.182	0.475
	231	E	E	0.489	0.003	0.718	0.279	0.486
	232	E	E	0.62	0.021	0.452	0.528	0.476444
	233	N	E	0.604	0.004	0.263	0.733	0.469667
	234	A	B	0.171	0.004	0.514	0.481	0.463667
	235	K	E	0.515	0.002	0.816	0.182	0.473778
	236	V	B	0.144	0.001	0.9	0.099	0.473667
	237	T	E	0.33	0.001	0.9	0.099	0.473556
	238	I	B	0.112	0.001	0.9	0.099	0.471333
	239	K	E	0.498	0.003	0.718	0.279	0.468667
	240	G	B	0.316	0.021	0.279	0.699	0.466444
	241	E	E	0.588	0.021	0.279	0.699	0.470778
	242	D	E	0.418	0.022	0.359	0.619	0.465556
	243	C	B	0.063	0.024	0.655	0.322	0.480444
	244	Y	B	0.154	0.021	0.756	0.223	0.463
	245	R	B	0.226	0.018	0.846	0.136	0.463889
	246	I	B	0.067	0.018	0.846	0.136	0.467
	247	K	E	0.297	0.018	0.846	0.136	0.473222
	248	L	B	0.123	0.021	0.756	0.223	0.493222
	249	A	B	0.207	0.022	0.552	0.426	0.496667
	250	N	E	0.527	0.021	0.452	0.528	0.511
	251	L	B	0.135	0.021	0.279	0.699	0.533889
	252	N	E	0.532	0.021	0.279	0.699	0.536667
	253	L	B	0.148	0.02	0.205	0.775	0.543778
	254	T	E	0.445	0.018	0.141	0.84	0.544667
	255	D	E	0.515	0.056	0.142	0.802	0.522111
	256	S	E	0.381	0.125	0.227	0.648	0.495667
	257	E	E	0.426	0.074	0.484	0.442	0.475222
	258	L	B	0.142	0.085	0.775	0.14	0.473444
	259	I	B	0.125	0.085	0.775	0.14	0.461556
	260	V	B	0.142	0.087	0.683	0.23	0.456222
	261	N	E	0.385	0.074	0.484	0.442	0.450111
	262	N	E	0.332	0.066	0.296	0.638	0.461111
	263	T	B	0.288	0.074	0.484	0.442	0.472222
	264	L	B	0.206	0.079	0.592	0.329	0.493
	265	Y	B	0.235	0.074	0.484	0.442	0.531556
	266	S	E	0.465	0.066	0.296	0.638	0.544111
	267	N	E	0.556	0.056	0.142	0.802	0.555444
	268	S	E	0.498	0.056	0.142	0.802	0.566111
	269	E	E	0.583	0.069	0.386	0.545	0.578
	270	L	B	0.206	0.074	0.484	0.442	0.600556
	271	K	E	0.469	0.074	0.484	0.442	0.605333
	272	T	E	0.426	0.069	0.386	0.545	0.597444
	273	T	E	0.409	0.125	0.227	0.648	0.607444
	274	S	E	0.445	0.118	0.15	0.732	0.605111
	275	P	E	0.395	0.191	0.086	0.723	0.612111
	276	I	B	0.188	0.199	0.152	0.649	0.620889
	277	T	E	0.358	0.199	0.152	0.649	0.630333
	278	S	E	0.534	0.199	0.152	0.649	0.619
	279	S	E	0.454	0.191	0.086	0.723	0.614222
	280	M	B	0.284	0.113	0.087	0.8	0.618
	281	S	E	0.543	0.052	0.084	0.864	0.613889
	282	M	B	0.27	0.053	0.043	0.903	0.620667
	283	P	E	0.405	0.018	0.047	0.935	0.619333
	284	N	E	0.571	0.018	0.047	0.935	0.617778
	285	L	B	0.15	0.053	0.043	0.903	0.618333
	286	S	E	0.544	0.053	0.043	0.903	0.615556
	287	D	E	0.523	0.052	0.084	0.864	0.640778
	288	T	E	0.423	0.113	0.087	0.8	0.651
	289	D	E	0.526	0.113	0.087	0.8	0.655667
	290	V	B	0.206	0.113	0.087	0.8	0.672444
	291	S	E	0.504	0.113	0.087	0.8	0.667222
	292	S	E	0.535	0.113	0.087	0.8	0.673889
	293	S	E	0.576	0.184	0.043	0.773	0.677333
	294	S	E	0.524	0.184	0.043	0.773	0.681667
	295	T	E	0.422	0.268	0.043	0.689	0.685333
	296	S	E	0.505	0.353	0.048	0.598	0.671
	297	S	E	0.492	0.353	0.048	0.598	0.652778
	298	R	E	0.432	0.455	0.046	0.498	0.635556
	299	R	E	0.401	0.455	0.046	0.498	0.621444
	300	S	E	0.373	0.502	0.102	0.396	0.585333
	301	S	E	0.405	0.502	0.102	0.396	0.565
	302	S	E	0.403	0.502	0.102	0.396	0.556778
	303	I	B	0.148	0.649	0.163	0.188	0.539444
	304	I	B	0.13	0.649	0.163	0.188	0.537111
	305	H	E	0.342	0.606	0.105	0.289	0.547444
	306	S	E	0.459	0.561	0.047	0.393	0.551444
	307	A	B	0.319	0.257	0.016	0.727	0.558333
	308	G	E	0.462	0.116	0.016	0.868	0.560111
	309	Q	E	0.505	0.058	0.017	0.925	0.585667
	310	S	E	0.429	0.018	0.019	0.964	0.570889
	311	P	E	0.343	0.052	0.084	0.864	0.565667
	312	F	B	0.162	0.066	0.296	0.638	0.550444
	313	D	E	0.32	0.069	0.386	0.545	0.519333
	314	L	B	0.107	0.074	0.484	0.442	0.506667
	315	S	E	0.31	0.159	0.516	0.325	0.502333
	316	F	B	0.129	0.159	0.516	0.325	0.504222
	317	F	B	0.123	0.159	0.516	0.325	0.513444
	318	S	B	0.273	0.148	0.418	0.435	0.527778
	319	S	E	0.343	0.135	0.317	0.548	0.558667
	320	T	E	0.319	0.125	0.227	0.648	0.568333
	321	A	B	0.278	0.118	0.15	0.732	0.595667
	322	H	E	0.411	0.113	0.087	0.8	0.628
	323	G	E	0.399	0.053	0.043	0.903	0.639111
	324	G	E	0.37	0.052	0.084	0.864	0.642222
	325	K	E	0.521	0.056	0.142	0.802	0.648667
	326	T	E	0.446	0.056	0.142	0.802	0.655333
	327	E	E	0.576	0.125	0.227	0.648	0.650556
	328	S	E	0.507	0.118	0.15	0.732	0.646333
	329	T	E	0.401	0.118	0.15	0.732	0.645556
	330	D	E	0.518	0.118	0.15	0.732	0.631
	331	R	E	0.425	0.118	0.15	0.732	0.620111
	332	A	B	0.288	0.125	0.227	0.648	0.601333
	333	S	E	0.448	0.135	0.317	0.548	0.585222
	334	F	B	0.127	0.069	0.386	0.545	0.560222
	335	T	E	0.317	0.074	0.484	0.442	0.535556
	336	G	B	0.207	0.069	0.386	0.545	0.507222
	337	I	B	0.142	0.069	0.386	0.545	0.483333
	338	G	B	0.149	0.069	0.386	0.545	0.453
	339	S	B	0.239	0.074	0.484	0.442	0.455
	340	F	B	0.111	0.079	0.592	0.329	0.452778
	341	V	B	0.155	0.087	0.683	0.23	0.460111
	342	V	B	0.124	0.087	0.683	0.23	0.488111
	343	Q	E	0.393	0.074	0.484	0.442	0.501111
	344	S	E	0.33	0.064	0.216	0.721	0.506
	345	P	B	0.298	0.118	0.15	0.732	0.522556
	346	T	E	0.348	0.135	0.317	0.548	0.549556
	347	I	B	0.157	0.148	0.418	0.435	0.583889
	348	L	B	0.166	0.231	0.33	0.439	0.57
	349	S	E	0.39	0.321	0.252	0.427	0.577889
	350	S	E	0.505	0.191	0.086	0.723	0.563
	351	D	E	0.46	0.113	0.087	0.8	0.533444
	352	L	B	0.13	0.118	0.15	0.732	0.527222
	353	N	E	0.419	0.135	0.317	0.548	0.536778
	354	I	B	0.132	0.135	0.317	0.548	0.531
	355	C	B	0.1	0.135	0.317	0.548	0.528111
	356	G	B	0.265	0.066	0.296	0.638	0.512444
	357	N	E	0.444	0.066	0.296	0.638	0.527667
	358	I	B	0.138	0.021	0.279	0.699	0.524111
	359	N	E	0.491	0.021	0.279	0.699	0.538667
	360	V	B	0.207	0.022	0.359	0.619	0.547889
	361	T	E	0.382	0.066	0.296	0.638	0.557222
	362	K	E	0.434	0.018	0.141	0.84	0.544667
	363	P	E	0.314	0.064	0.216	0.721	0.541111
	364	F	B	0.141	0.069	0.386	0.545	0.536667
	365	Q	E	0.391	0.079	0.592	0.329	0.533667
	366	L	B	0.158	0.079	0.592	0.329	0.527778
	367	L	B	0.136	0.022	0.552	0.426	0.526222
	368	T	E	0.345	0.022	0.359	0.619	0.523778
	369	V	B	0.151	0.064	0.216	0.721	0.518111
	370	P	E	0.293	0.113	0.087	0.8	0.505778
	371	P	E	0.31	0.278	0.093	0.628	0.511333
	372	V	B	0.222	0.321	0.252	0.427	0.512
	373	M	B	0.188	0.478	0.309	0.214	0.500667
	374	L	B	0.131	0.478	0.309	0.214	0.506889
	375	K	E	0.368	0.352	0.332	0.316	0.494556
	376	T	E	0.297	0.373	0.401	0.226	0.496556
	377	L	B	0.138	0.373	0.401	0.226	0.505222
	378	T	E	0.31	0.391	0.466	0.143	0.519889
	379	V	B	0.203	0.373	0.401	0.226	0.545444
	380	E	E	0.504	0.352	0.332	0.316	0.550111
	381	R	E	0.409	0.321	0.252	0.427	0.568889
	382	S	E	0.451	0.216	0.235	0.548	0.591778
	383	K	E	0.506	0.125	0.227	0.648	0.618667
	384	L	B	0.199	0.066	0.296	0.638	0.646778
	385	V	B	0.22	0.064	0.216	0.721	0.654222
	386	P	E	0.366	0.064	0.216	0.721	0.645778
	387	Q	E	0.513	0.118	0.15	0.732	0.639556
	388	K	E	0.551	0.113	0.087	0.8	0.619222
	389	S	E	0.504	0.113	0.087	0.8	0.616778
	390	G	B	0.296	0.125	0.227	0.648	0.596111
	391	V	B	0.242	0.069	0.386	0.545	0.589111
	392	L	B	0.171	0.074	0.484	0.442	0.569667
	393	N	E	0.421	0.074	0.484	0.442	0.566667
	394	L	B	0.173	0.148	0.418	0.435	0.546222
	395	Q	E	0.476	0.135	0.317	0.548	0.547333
	396	S	E	0.479	0.125	0.227	0.648	0.540889
	397	D	E	0.535	0.125	0.227	0.648	0.529111
	398	L	B	0.164	0.135	0.317	0.548	0.521
	399	T	E	0.394	0.074	0.484	0.442	0.520444
	400	A	B	0.255	0.024	0.655	0.322	0.490667
	401	N	E	0.475	0.022	0.552	0.426	0.469
	402	I	B	0.113	0.021	0.756	0.223	0.449556
	403	E	E	0.51	0.018	0.846	0.136	0.441222
	404	V	B	0.172	0.002	0.816	0.182	0.424889
	405	K	E	0.488	0.004	0.616	0.381	0.416111
	406	G	E	0.36	0.004	0.514	0.481	0.407667
	407	A	B	0.195	0.003	0.718	0.279	0.404222
	408	T	B	0.273	0.001	0.9	0.099	0.416778
	409	V	B	0.149	0.011	0.918	0.071	0.439444
	410	V	B	0.18	0.011	0.918	0.071	0.459444
	411	A	B	0.189	0.018	0.846	0.136	0.470889
	412	S	E	0.449	0.004	0.42	0.576	0.484222
	413	G	E	0.46	0.004	0.138	0.858	0.496667
	414	S	E	0.578	0.018	0.141	0.84	0.508778
	415	S	E	0.504	0.022	0.359	0.619	0.524778
	416	T	E	0.331	0.022	0.552	0.426	0.523778
	417	K	E	0.422	0.021	0.756	0.223	0.528
	418	I	B	0.138	0.018	0.846	0.136	0.542111
	419	S	E	0.32	0.021	0.756	0.223	0.541889
	420	F	B	0.138	0.024	0.655	0.322	0.556222
	421	N	E	0.382	0.022	0.359	0.619	0.561333
	422	K	E	0.463	0.064	0.216	0.721	0.577333
	423	F	B	0.258	0.056	0.142	0.802	0.583778
	424	G	E	0.346	0.018	0.047	0.935	0.591222
	425	T	E	0.328	0.018	0.019	0.964	0.602778
	426	P	E	0.43	0.018	0.019	0.964	0.591667
	427	N	E	0.739	0.005	0.015	0.979	0.575444
	428	N	E	0.438	0.018	0.019	0.964	0.566111
	429	P	E	0.416	0.018	0.088	0.893	0.546333
	430	I	B	0.167	0.021	0.279	0.699	0.537111
	431	P	E	0.325	0.004	0.42	0.576	0.524889
	432	V	B	0.174	0.024	0.655	0.322	0.515111
	433	K	E	0.477	0.021	0.756	0.223	0.507889
	434	V	B	0.19	0.022	0.552	0.426	0.505333
	435	D	E	0.65	0.021	0.279	0.699	0.513333
	436	G	E	0.416	0.018	0.141	0.84	0.509
	437	V	E	0.303	0.021	0.452	0.528	0.506778
	438	L	B	0.162	0.024	0.655	0.322	0.504667
	439	K	E	0.478	0.024	0.655	0.322	0.507778
	440	L	B	0.208	0.079	0.592	0.329	0.503111
	441	Q	E	0.497	0.169	0.612	0.219	0.516889
	442	A	B	0.269	0.391	0.466	0.143	0.521556
	443	E	E	0.49	0.487	0.37	0.143	0.524222
	444	L	B	0.219	0.578	0.229	0.194	0.519778
	445	Q	E	0.428	0.649	0.163	0.188	0.522667
	446	S	E	0.454	0.606	0.105	0.289	0.532111
	447	S	E	0.468	0.561	0.047	0.393	0.537556
	448	G	B	0.273	0.561	0.047	0.393	0.534444
	449	L	B	0.161	0.455	0.046	0.498	0.533889
	450	K	E	0.493	0.502	0.102	0.396	0.525111
	451	T	B	0.278	0.538	0.173	0.289	0.523889
	452	V	B	0.16	0.578	0.229	0.194	0.513444
	453	D	B	0.282	0.453	0.248	0.299	0.514889
	454	M	E	0.328	0.478	0.309	0.214	0.522889
	455	Y	B	0.244	0.373	0.401	0.226	0.529667
	456	A	B	0.127	0.252	0.423	0.325	0.531
	457	S	E	0.464	0.148	0.418	0.435	0.546889
	458	I	B	0.32	0.066	0.296	0.638	0.557
	459	T	E	0.328	0.056	0.142	0.802	0.575222
	460	P	E	0.523	0.056	0.142	0.802	0.587
	461	K	E	0.404	0.066	0.296	0.638	0.596222
	462	K	E	0.51	0.074	0.484	0.442	0.596889
	463	Q	E	0.299	0.074	0.484	0.442	0.595222
	464	S	E	0.59	0.148	0.418	0.435	0.581
	465	A	B	0.26	0.125	0.227	0.648	0.579889
	466	S	E	0.444	0.125	0.227	0.648	0.568111
	467	E	E	0.53	0.125	0.227	0.648	0.545778
	468	V	E	0.363	0.148	0.418	0.435	0.541111
	469	H	B	0.211	0.169	0.612	0.219	0.539222
	470	F	E	0.283	0.169	0.612	0.219	0.544333
	471	L	B	0.11	0.148	0.418	0.435	0.562667
	472	N	E	0.384	0.125	0.227	0.648	0.571111
	473	S	E	0.435	0.118	0.15	0.732	0.583778
	474	A	B	0.238	0.118	0.15	0.732	0.584889
	475	S	E	0.51	0.125	0.227	0.648	0.578111
	476	S	E	0.528	0.125	0.227	0.648	0.585333
	477	T	E	0.352	0.066	0.296	0.638	0.564222
	478	S	E	0.521	0.069	0.386	0.545	0.544778
	479	L	B	0.136	0.074	0.484	0.442	0.531222
	480	T	E	0.373	0.022	0.552	0.426	0.490111
	481	T	B	0.255	0.022	0.552	0.426	0.462333
	482	Y	B	0.301	0.022	0.552	0.426	0.423
	483	H	E	0.315	0.022	0.552	0.426	0.391778
	484	V	B	0.07	0.022	0.552	0.426	0.369222
	485	H	B	0.23	0.022	0.552	0.426	0.357222
	486	G	B	0.058	0.024	0.655	0.322	0.357333
	487	F	B	0.081	0.021	0.756	0.223	0.380333
	488	I	B	0.064	0.024	0.655	0.322	0.398889
	489	G	B	0.126	0.021	0.452	0.528	0.432111
	490	T	B	0.239	0.018	0.141	0.84	0.453
	491	P	E	0.455	0.018	0.047	0.935	0.479222
	492	D	E	0.543	0.018	0.047	0.935	0.500444
	493	F	E	0.327	0.018	0.088	0.893	0.528556
	494	V	E	0.347	0.018	0.141	0.84	0.524222
	495	T	E	0.486	0.004	0.197	0.799	0.523556
	496	G	B	0.129	0.004	0.336	0.66	0.486444
	497	K	E	0.322	0.002	0.816	0.182	0.475111
	498	I	B	0.075	0.001	0.9	0.099	0.457889
	499	L	B	0.215	0.001	0.959	0.04	0.447222
	500	V	B	0.086	0.001	0.9	0.099	0.443889
	501	D	E	0.403	0.004	0.42	0.576	0.436
	502	G	E	0.432	0.004	0.197	0.799	0.427111
	503	E	E	0.589	0.004	0.514	0.481	0.436222
	504	T	E	0.355	0.003	0.718	0.279	0.436889
	505	V	E	0.288	0.002	0.816	0.182	0.449
	506	L	B	0.176	0.002	0.816	0.182	0.441778
	507	N	E	0.363	0.002	0.816	0.182	0.439556
	508	V	B	0.278	0.003	0.718	0.279	0.438444
	509	T	E	0.483	0.004	0.616	0.381	0.445556
	510	G	B	0.224	0.003	0.718	0.279	0.449889
	511	N	E	0.464	0.002	0.816	0.182	0.467111
	512	L	B	0.137	0.001	0.9	0.099	0.479667
	513	Y	B	0.277	0.001	0.9	0.099	0.492556
	514	T	B	0.227	0.002	0.816	0.182	0.508556
	515	Q	E	0.425	0.004	0.616	0.381	0.502222
	516	K	E	0.544	0.022	0.552	0.426	0.513667
	517	L	E	0.301	0.021	0.756	0.223	0.521889
	518	K	E	0.551	0.018	0.846	0.136	0.530444
	519	L	B	0.119	0.024	0.655	0.322	0.549889
	520	N	E	0.426	0.022	0.359	0.619	0.557222
	521	S	E	0.428	0.018	0.141	0.84	0.569889
	522	S	E	0.699	0.052	0.084	0.864	0.576111
	523	N	E	0.456	0.052	0.084	0.864	0.586333
	524	K	E	0.382	0.064	0.216	0.721	0.619222
	525	V	E	0.385	0.069	0.386	0.545	0.627556
	526	S	E	0.396	0.064	0.216	0.721	0.629222
	527	R	E	0.545	0.052	0.084	0.864	0.628667
	528	G	E	0.45	0.018	0.047	0.935	0.609889
	529	D	E	0.571	0.018	0.019	0.964	0.594778
	530	S	E	0.458	0.018	0.047	0.935	0.562778
	531	D	E	0.545	0.018	0.047	0.935	0.524667
	532	T	E	0.305	0.018	0.141	0.84	0.477333
	533	H	B	0.238	0.004	0.197	0.799	0.428111
	534	G	B	0.06	0.004	0.42	0.576	0.397
	535	C	B	0.038	0.002	0.816	0.182	0.388889
	536	I	B	0.048	0.001	0.9	0.099	0.367444
	537	V	B	0.057	0.001	0.9	0.099	0.374
	538	L	B	0.1	0.002	0.816	0.182	0.379
	539	N	E	0.332	0.022	0.359	0.619	0.405333
	540	G	E	0.452	0.018	0.141	0.84	0.442333
	541	E	E	0.382	0.022	0.552	0.426	0.499778
	542	M	B	0.292	0.024	0.655	0.322	0.548
	543	Y	E	0.339	0.021	0.452	0.528	0.578111
	544	S	E	0.387	0.066	0.296	0.638	0.597778
	545	R	E	0.509	0.02	0.205	0.775	0.621444
	546	S	E	0.508	0.021	0.279	0.699	0.628222
	547	V	E	0.473	0.021	0.279	0.699	0.629444
	548	E	E	0.54	0.022	0.359	0.619	0.628778
	549	P	E	0.44	0.022	0.359	0.619	0.627111
	550	S	E	0.368	0.022	0.552	0.426	0.603667
	551	V	E	0.428	0.022	0.552	0.426	0.583111
	552	S	E	0.306	0.021	0.452	0.528	0.567667
	553	N	E	0.524	0.02	0.205	0.775	0.537444
	554	Y	E	0.402	0.004	0.085	0.91	0.518222
	555	G	B	0.175	0.004	0.197	0.799	0.484222
	556	K	E	0.42	0.004	0.616	0.381	0.476
	557	L	B	0.073	0.001	0.9	0.099	0.469111
	558	I	B	0.219	0.001	0.9	0.099	0.458556
	559	I	B	0.069	0.002	0.816	0.182	0.458556
	560	H	E	0.345	0.004	0.514	0.481	0.473
	561	G	B	0.2	0.004	0.138	0.858	0.496444
	562	N	E	0.417	0.018	0.141	0.84	0.519222
	563	P	B	0.235	0.02	0.205	0.775	0.541222
	564	S	E	0.409	0.018	0.141	0.84	0.576778
	565	T	E	0.424	0.018	0.141	0.84	0.586667
	566	K	E	0.51	0.018	0.088	0.893	0.605
	567	Y	E	0.365	0.018	0.088	0.893	0.616333
	568	D	E	0.477	0.018	0.088	0.893	0.628222
	569	P	B	0.291	0.018	0.088	0.893	0.637667
	570	D	E	0.577	0.052	0.084	0.864	0.626
	571	H	E	0.408	0.052	0.084	0.864	0.624444
	572	Y	E	0.399	0.056	0.142	0.802	0.621222
	573	K	E	0.47	0.056	0.142	0.802	0.615667
	574	S	E	0.516	0.064	0.216	0.721	0.613333
	575	I	B	0.245	0.066	0.296	0.638	0.608
	576	F	B	0.336	0.066	0.296	0.638	0.594111
	577	Y	E	0.411	0.064	0.216	0.721	0.594333
	578	G	B	0.258	0.02	0.205	0.775	0.582667
	579	D	E	0.467	0.066	0.296	0.638	0.585667
	580	I	B	0.167	0.021	0.279	0.699	0.587222
	581	G	E	0.43	0.02	0.205	0.775	0.575333
	582	T	E	0.441	0.018	0.141	0.84	0.574222
	583	G	E	0.333	0.02	0.205	0.775	0.562
	584	R	E	0.42	0.004	0.336	0.66	0.551
	585	S	B	0.181	0.003	0.718	0.279	0.553111
	586	K	E	0.411	0.002	0.816	0.182	0.536556
	587	I	B	0.102	0.001	0.9	0.099	0.534556
	588	H	E	0.306	0.001	0.9	0.099	0.508889
	589	R	E	0.337	0.001	0.959	0.04	0.497111
	590	I	B	0.108	0.001	0.9	0.099	0.517778
	591	E	E	0.44	0.001	0.9	0.099	0.524444
	592	F	B	0.127	0.021	0.756	0.223	0.557778
	593	A	E	0.363	0.022	0.552	0.426	0.580333
	594	E	E	0.543	0.021	0.452	0.528	0.599111
	595	H	E	0.412	0.069	0.386	0.545	0.615889
	596	S	E	0.436	0.02	0.205	0.775	0.623111
	597	N	E	0.61	0.018	0.141	0.84	0.645444
	598	N	E	0.441	0.018	0.047	0.935	0.649667
	599	P	E	0.413	0.018	0.019	0.964	0.635889
	600	N	E	0.558	0.018	0.019	0.964	0.630333
	601	G	E	0.294	0.018	0.088	0.893	0.600778
	602	I	B	0.242	0.018	0.141	0.84	0.569667
	603	R	E	0.316	0.021	0.279	0.699	0.548556
	604	P	B	0.142	0.074	0.484	0.442	0.539778
	605	Y	B	0.235	0.079	0.592	0.329	0.520444
	606	T	B	0.154	0.148	0.418	0.435	0.505444
	607	N	B	0.243	0.216	0.235	0.548	0.496222
	608	W	B	0.14	0.321	0.252	0.427	0.483111
	609	F	B	0.119	0.352	0.332	0.316	0.479111
	610	I	B	0.213	0.352	0.332	0.316	0.489
	611	S	E	0.358	0.453	0.248	0.299	0.498667
	612	Y	B	0.165	0.502	0.102	0.396	0.499
	613	D	B	0.257	0.561	0.047	0.393	0.510444
	614	K	E	0.629	0.561	0.047	0.393	0.529556
	615	S	E	0.493	0.522	0.016	0.462	0.542
	616	M	B	0.147	0.353	0.048	0.598	0.559444
	617	N	E	0.412	0.257	0.016	0.727	0.580889
	618	K	E	0.538	0.268	0.043	0.689	0.590111
	619	S	E	0.661	0.184	0.043	0.773	0.570333
	620	S	E	0.357	0.199	0.152	0.649	0.568778
	621	I	E	0.381	0.125	0.227	0.648	0.572222
	622	F	E	0.366	0.135	0.317	0.548	0.553222
	623	C	B	0.218	0.125	0.227	0.648	0.533333
	624	S	E	0.397	0.052	0.084	0.864	0.527222
	625	D	E	0.443	0.018	0.088	0.893	0.513222
	626	I	B	0.236	0.022	0.359	0.619	0.506222
	627	I	B	0.11	0.024	0.655	0.322	0.509444
	628	F	B	0.288	0.024	0.655	0.322	0.535778
	629	S	B	0.231	0.022	0.552	0.426	0.543111
	630	H	E	0.291	0.021	0.279	0.699	0.538333
	631	P	E	0.347	0.056	0.142	0.802	0.540444
	632	E	E	0.591	0.113	0.087	0.8	0.559222
	633	D	E	0.41	0.191	0.086	0.723	0.553778
	634	T	B	0.267	0.307	0.165	0.527	0.562333
	635	I	B	0.124	0.216	0.235	0.548	0.560333
	636	N	E	0.365	0.216	0.235	0.548	0.555111
	637	V	B	0.169	0.216	0.235	0.548	0.544556
	638	L	B	0.189	0.216	0.235	0.548	0.528889
	639	G	E	0.43	0.118	0.15	0.732	0.536333
	640	N	E	0.592	0.056	0.142	0.802	0.536667
	641	T	E	0.342	0.022	0.359	0.619	0.518333
	642	V	E	0.394	0.021	0.756	0.223	0.521444
	643	I	E	0.432	0.021	0.756	0.223	0.513778
	644	E	E	0.545	0.024	0.655	0.322	0.508444
	645	G	B	0.259	0.004	0.336	0.66	0.496778
	646	N	E	0.422	0.004	0.42	0.576	0.488333
	647	I	B	0.13	0.003	0.718	0.279	0.499889
	648	G	E	0.322	0.001	0.9	0.099	0.508111
	649	T	B	0.199	0.018	0.846	0.136	0.512
	650	K	E	0.401	0.018	0.846	0.136	0.520667
	651	G	B	0.233	0.022	0.552	0.426	0.520444
	652	H	E	0.453	0.021	0.279	0.699	0.518556
	653	S	E	0.59	0.02	0.205	0.775	0.520889
	654	G	E	0.423	0.018	0.047	0.935	0.523889
	655	G	B	0.259	0.018	0.088	0.893	0.526222
	656	K	E	0.461	0.022	0.552	0.426	0.527222
	657	I	B	0.278	0.018	0.846	0.136	0.523444
	658	I	B	0.197	0.011	0.918	0.071	0.526556
	659	V	B	0.211	0.018	0.846	0.136	0.521333
	660	R	E	0.352	0.024	0.655	0.322	0.520889
	661	N	E	0.461	0.004	0.42	0.576	0.516444
	662	N	E	0.5	0.018	0.141	0.84	0.519222
	663	G	B	0.293	0.021	0.279	0.699	0.533889
	664	T	E	0.472	0.024	0.655	0.322	0.552222
	665	L	B	0.128	0.021	0.756	0.223	0.559333
	666	T	E	0.463	0.024	0.655	0.322	0.57
	667	H	E	0.328	0.021	0.452	0.528	0.578667
	668	N	E	0.526	0.02	0.205	0.775	0.587778
	669	G	E	0.484	0.018	0.088	0.893	0.593444
	670	G	E	0.492	0.018	0.088	0.893	0.600222
	671	D	E	0.628	0.018	0.088	0.893	0.591778
	672	I	E	0.459	0.018	0.088	0.893	0.583556
	673	G	E	0.314	0.018	0.088	0.893	0.554111
	674	N	E	0.332	0.021	0.279	0.699	0.540556
	675	T	B	0.134	0.024	0.655	0.322	0.538333
	676	K	E	0.392	0.021	0.756	0.223	0.535333
	677	I	B	0.119	0.004	0.616	0.381	0.548444
	678	S	E	0.373	0.004	0.263	0.733	0.559222
	679	N	E	0.414	0.004	0.085	0.91	0.558111
	680	P	B	0.306	0.113	0.043	0.844	0.567111
	681	N	E	0.535	0.116	0.016	0.868	0.557778
	682	S	E	0.394	0.268	0.043	0.689	0.551
	683	L	E	0.325	0.386	0.097	0.517	0.541556
	684	Q	E	0.353	0.428	0.171	0.402	0.518444
	685	A	B	0.143	0.428	0.171	0.402	0.492333
	686	L	B	0.086	0.321	0.252	0.427	0.481111
	687	C	B	0.13	0.453	0.248	0.299	0.468778
	688	L	B	0.156	0.321	0.252	0.427	0.474111
	689	C	B	0.088	0.231	0.33	0.439	0.475111
	690	E	E	0.479	0.231	0.33	0.439	0.477556
	691	N	B	0.301	0.135	0.317	0.548	0.508333
	692	A	B	0.137	0.066	0.296	0.638	0.529667
	693	S	E	0.384	0.066	0.296	0.638	0.543889
	694	F	B	0.122	0.066	0.296	0.638	0.571111
	695	V	B	0.271	0.064	0.216	0.721	0.569333
	696	S	E	0.588	0.056	0.142	0.802	0.572222
	697	M	B	0.302	0.052	0.084	0.864	0.571556
	698	P	E	0.447	0.018	0.141	0.84	0.571667
	699	G	B	0.326	0.022	0.359	0.619	0.573
	700	S	E	0.325	0.022	0.552	0.426	0.569111
	701	N	B	0.288	0.022	0.552	0.426	0.567333
	702	S	E	0.327	0.021	0.452	0.528	0.567333
	703	I	B	0.143	0.022	0.359	0.619	0.561556
	704	P	B	0.28	0.021	0.279	0.699	0.565444
	705	Y	E	0.418	0.021	0.279	0.699	0.567556
	706	T	B	0.322	0.021	0.279	0.699	0.567444
	707	C	E	0.374	0.021	0.452	0.528	0.565
	708	N	E	0.445	0.021	0.452	0.528	0.549667
	709	I	E	0.484	0.004	0.42	0.576	0.544333
	710	K	E	0.358	0.004	0.514	0.481	0.522556
	711	E	E	0.487	0.002	0.816	0.182	0.515111
	712	I	B	0.09	0.001	0.9	0.099	0.526444
	713	T	E	0.394	0.018	0.846	0.136	0.522
	714	A	B	0.116	0.024	0.655	0.322	0.519222
	715	D	E	0.397	0.021	0.452	0.528	0.525333
	716	Q	E	0.517	0.021	0.279	0.699	0.528
	717	N	E	0.542	0.02	0.205	0.775	0.558111
	718	S	B	0.254	0.022	0.359	0.619	0.566111
	719	Y	E	0.32	0.021	0.452	0.528	0.594444
	720	I	B	0.148	0.021	0.452	0.528	0.601556
	721	E	E	0.482	0.069	0.386	0.545	0.595667
	722	L	B	0.219	0.066	0.296	0.638	0.610111
	723	N	E	0.466	0.064	0.216	0.721	0.625889
	724	S	E	0.381	0.056	0.142	0.802	0.629444
	725	N	E	0.387	0.056	0.142	0.802	0.630333
	726	A	E	0.341	0.056	0.142	0.802	0.613111
	727	D	E	0.539	0.064	0.216	0.721	0.611111
	728	W	B	0.249	0.056	0.142	0.802	0.581444
	729	N	E	0.401	0.018	0.047	0.935	0.567111
	730	A	E	0.35	0.005	0.045	0.951	0.545889
	731	N	B	0.284	0.004	0.197	0.799	0.529
	732	I	B	0.07	0.003	0.718	0.279	0.512889
	733	I	B	0.172	0.001	0.9	0.099	0.503556
	734	P	B	0.162	0.018	0.846	0.136	0.505778
	735	T	B	0.285	0.004	0.42	0.576	0.514333
	736	G	E	0.422	0.004	0.085	0.91	0.508444
	737	P	E	0.453	0.018	0.019	0.964	0.523
	738	G	E	0.42	0.018	0.047	0.935	0.538333
	739	A	E	0.397	0.021	0.452	0.528	0.553
	740	K	E	0.382	0.024	0.655	0.322	0.559111
	741	L	B	0.218	0.021	0.756	0.223	0.570778
	742	T	E	0.342	0.024	0.655	0.322	0.567556
	743	M	E	0.397	0.022	0.359	0.619	0.564333
	744	S	E	0.593	0.018	0.141	0.84	0.557
	745	Q	E	0.583	0.018	0.141	0.84	0.560778
	746	G	B	0.265	0.022	0.359	0.619	0.563889
	747	S	E	0.553	0.021	0.756	0.223	0.554778
	748	Y	B	0.248	0.021	0.756	0.223	0.555889
	749	S	E	0.388	0.024	0.655	0.322	0.554111
	750	G	B	0.203	0.021	0.452	0.528	0.534778
	751	N	E	0.368	0.069	0.386	0.545	0.552667
	752	I	B	0.269	0.125	0.227	0.648	0.558667
	753	G	E	0.437	0.118	0.15	0.732	0.575667
	754	T	B	0.173	0.113	0.087	0.8	0.590889
	755	K	E	0.566	0.113	0.087	0.8	0.598889
	756	D	E	0.515	0.113	0.087	0.8	0.600444
	757	K	E	0.416	0.113	0.087	0.8	0.595444
	758	P	E	0.398	0.118	0.15	0.732	0.565333
	759	M	E	0.408	0.064	0.216	0.721	0.568333
	760	L	B	0.224	0.066	0.296	0.638	0.541
	761	N	E	0.401	0.022	0.359	0.619	0.522556
	762	V	B	0.074	0.022	0.552	0.426	0.520111
	763	T	B	0.251	0.024	0.655	0.322	0.511889
	764	L	B	0.164	0.022	0.552	0.426	0.510111
	765	L	B	0.214	0.021	0.279	0.699	0.535556
	766	P	E	0.404	0.056	0.142	0.802	0.552111
	767	K	E	0.556	0.113	0.087	0.8	0.593778
	768	S	E	0.44	0.113	0.087	0.8	0.606111
	769	K	E	0.521	0.113	0.087	0.8	0.620333
	770	R	E	0.506	0.118	0.15	0.732	0.627667
	771	Q	E	0.462	0.118	0.15	0.732	0.624889
	772	S	E	0.481	0.064	0.216	0.721	0.615
	773	L	E	0.337	0.066	0.296	0.638	0.621333
	774	I	B	0.123	0.069	0.386	0.545	0.595111
	775	E	E	0.496	0.021	0.452	0.528	0.581778
	776	V	B	0.175	0.021	0.452	0.528	0.559333
	777	D	E	0.571	0.021	0.279	0.699	0.548889
	778	G	E	0.288	0.02	0.205	0.775	0.540111
	779	S	E	0.435	0.022	0.359	0.619	0.539
	780	V	B	0.159	0.024	0.655	0.322	0.533333
	781	H	B	0.242	0.024	0.655	0.322	0.535556
	782	T	B	0.246	0.024	0.655	0.322	0.524222
	783	K	E	0.376	0.022	0.552	0.426	0.523
	784	Q	E	0.456	0.022	0.552	0.426	0.523
	785	F	B	0.16	0.024	0.655	0.322	0.548111
	786	S	E	0.413	0.022	0.552	0.426	0.566
	787	I	B	0.189	0.074	0.484	0.442	0.589222
	788	S	E	0.472	0.066	0.296	0.638	0.607778
	789	D	E	0.468	0.118	0.15	0.732	0.618222
	790	K	E	0.485	0.118	0.15	0.732	0.637111
	791	S	E	0.448	0.118	0.15	0.732	0.650778
	792	S	B	0.321	0.118	0.15	0.732	0.668556
	793	A	E	0.368	0.118	0.15	0.732	0.666444
	794	R	E	0.431	0.056	0.142	0.802	0.659222
	795	G	E	0.41	0.064	0.216	0.721	0.640222
	796	E	E	0.507	0.066	0.296	0.638	0.629333
	797	M	B	0.233	0.021	0.452	0.528	0.622222
	798	A	E	0.424	0.021	0.452	0.528	0.616667
	799	L	B	0.14	0.022	0.359	0.619	0.601889
	800	L	E	0.395	0.021	0.279	0.699	0.578889
	801	G	E	0.417	0.018	0.141	0.84	0.550667
	802	D	E	0.495	0.02	0.205	0.775	0.530444
	803	Y	B	0.291	0.021	0.452	0.528	0.503111
	804	T	E	0.436	0.024	0.655	0.322	0.501444
	805	V	B	0.167	0.018	0.846	0.136	0.492556
	806	T	E	0.382	0.018	0.846	0.136	0.489333
	807	A	B	0.106	0.018	0.846	0.136	0.491556
	808	Q	E	0.384	0.018	0.846	0.136	0.487444
	809	T	E	0.339	0.024	0.655	0.322	0.502333
	810	S	E	0.548	0.021	0.452	0.528	0.513333
	811	D	E	0.586	0.021	0.279	0.699	0.536333
	812	G	B	0.27	0.022	0.359	0.619	0.542111
	813	S	E	0.548	0.022	0.552	0.426	0.552778
	814	G	B	0.206	0.024	0.655	0.322	0.563889
	815	N	E	0.439	0.021	0.452	0.528	0.565222
	816	I	B	0.108	0.021	0.452	0.528	0.557222
	817	N	E	0.433	0.021	0.279	0.699	0.548889
	818	V	B	0.253	0.064	0.216	0.721	0.537778
	819	G	E	0.505	0.056	0.142	0.802	0.515889
	820	N	B	0.266	0.056	0.142	0.802	0.495444
	821	A	B	0.226	0.074	0.484	0.442	0.473444
	822	S	B	0.19	0.024	0.655	0.322	0.459333
	823	I	B	0.111	0.021	0.756	0.223	0.448444
	824	N	B	0.134	0.021	0.756	0.223	0.448
	825	L	B	0.074	0.022	0.552	0.426	0.447556
	826	G	B	0.129	0.022	0.359	0.619	0.465444
	827	I	B	0.227	0.064	0.216	0.721	0.484222
	828	N	E	0.342	0.064	0.216	0.721	0.518333
	829	T	B	0.282	0.135	0.317	0.548	0.548889
	830	L	B	0.221	0.069	0.386	0.545	0.582111
	831	A	E	0.458	0.069	0.386	0.545	0.591333
	832	L	B	0.3	0.069	0.386	0.545	0.593667
	833	F	E	0.33	0.064	0.216	0.721	0.574333
	834	G	E	0.46	0.018	0.047	0.935	0.543889
	835	D	E	0.575	0.018	0.047	0.935	0.513667
	836	N	B	0.244	0.022	0.359	0.619	0.476
	837	I	B	0.195	0.018	0.846	0.136	0.444111
	838	I	B	0.07	0.011	0.918	0.071	0.418111
	839	I	B	0.096	0.011	0.918	0.071	0.405222
	840	L	B	0.09	0.018	0.846	0.136	0.403444
	841	G	B	0.178	0.022	0.552	0.426	0.413222
	842	H	B	0.171	0.074	0.484	0.442	0.445333
	843	K	B	0.165	0.079	0.592	0.329	0.492667
	844	S	B	0.228	0.079	0.592	0.329	0.527111
	845	N	E	0.38	0.135	0.317	0.548	0.563
	846	K	E	0.509	0.125	0.227	0.648	0.598667
	847	G	E	0.539	0.052	0.084	0.864	0.624222
	848	S	E	0.431	0.018	0.141	0.84	0.639556
	849	S	E	0.45	0.018	0.141	0.84	0.655556
	850	T	E	0.447	0.018	0.088	0.893	0.653556
	851	N	E	0.318	0.018	0.047	0.935	0.631444
	852	P	E	0.41	0.018	0.047	0.935	0.626333
	853	K	E	0.426	0.056	0.142	0.802	0.629111
	854	K	E	0.488	0.069	0.386	0.545	0.630778
	855	F	B	0.157	0.022	0.359	0.619	0.617444
	856	D	E	0.495	0.021	0.279	0.699	0.602889
	857	K	E	0.604	0.018	0.141	0.84	0.587
	858	K	E	0.534	0.018	0.088	0.893	0.557667
	859	P	E	0.384	0.004	0.197	0.799	0.532444
	860	V	E	0.306	0.004	0.514	0.481	0.524333
	861	T	E	0.302	0.003	0.718	0.279	0.499667
	862	V	B	0.204	0.002	0.816	0.182	0.463222
	863	F	B	0.238	0.003	0.718	0.279	0.442444
	864	S	B	0.115	0.003	0.718	0.279	0.426222
	865	I	B	0.218	0.003	0.718	0.279	0.422333
	866	G	B	0.105	0.002	0.816	0.182	0.429333
	867	Y	B	0.238	0.001	0.9	0.099	0.441333
	868	T	B	0.119	0.001	0.9	0.099	0.477222
	869	T	E	0.348	0.018	0.846	0.136	0.499
	870	N	B	0.266	0.024	0.655	0.322	0.526333
	871	S	B	0.298	0.021	0.452	0.528	0.559556
	872	D	E	0.533	0.02	0.205	0.775	0.573222
	873	G	B	0.297	0.02	0.205	0.775	0.590889
	874	T	E	0.463	0.021	0.452	0.528	0.595222
	875	V	E	0.309	0.022	0.359	0.619	0.587
	876	K	E	0.457	0.02	0.205	0.775	0.585889
	877	T	E	0.474	0.018	0.141	0.84	0.554
	878	Q	E	0.569	0.02	0.205	0.775	0.540222
	879	G	B	0.14	0.024	0.655	0.322	0.517444
	880	K	E	0.433	0.011	0.918	0.071	0.508111
	881	L	B	0.103	0.011	0.918	0.071	0.519222
	882	K	E	0.456	0.018	0.846	0.136	0.525778
	883	L	B	0.265	0.021	0.756	0.223	0.538556
	884	S	E	0.36	0.024	0.655	0.322	0.562778
	885	K	E	0.412	0.021	0.452	0.528	0.577444
	886	H	E	0.445	0.021	0.452	0.528	0.603111
	887	Y	E	0.353	0.022	0.359	0.619	0.600333
	888	D	E	0.389	0.018	0.088	0.893	0.611778
	889	P	E	0.341	0.018	0.047	0.935	0.603778
	890	S	E	0.72	0.018	0.047	0.935	0.574111
	891	N	E	0.387	0.018	0.088	0.893	0.548889
	892	K	E	0.38	0.022	0.359	0.619	0.532889
	893	I	B	0.254	0.021	0.756	0.223	0.518444
	894	V	E	0.282	0.021	0.756	0.223	0.508556
	895	L	B	0.135	0.024	0.655	0.322	0.511222
	896	N	E	0.379	0.022	0.552	0.426	0.526444
	897	V	B	0.183	0.069	0.386	0.545	0.529333
	898	V	E	0.306	0.074	0.484	0.442	0.548333
	899	H	E	0.356	0.069	0.386	0.545	0.565111
	900	Q	E	0.437	0.125	0.227	0.648	0.592778
	901	G	E	0.344	0.118	0.15	0.732	0.597667
	902	D	E	0.466	0.199	0.152	0.649	0.591444
	903	S	E	0.31	0.321	0.252	0.427	0.590778
	904	R	E	0.539	0.428	0.171	0.402	0.587444
	905	D	E	0.331	0.606	0.105	0.289	0.587778
	906	L	B	0.217	0.66	0.049	0.291	0.595333
	907	S	B	0.258	0.66	0.049	0.291	0.588889
	908	K	E	0.553	0.622	0.015	0.363	0.598889
	909	H	E	0.458	0.522	0.016	0.462	0.600333
	910	G	E	0.317	0.43	0.016	0.555	0.598778
	911	P	E	0.36	0.268	0.043	0.689	0.617
	912	Q	E	0.478	0.278	0.093	0.628	0.620889
	913	T	E	0.319	0.216	0.235	0.548	0.607556
	914	I	B	0.2	0.231	0.33	0.439	0.604889
	915	I	E	0.435	0.135	0.317	0.548	0.602889
	916	Q	B	0.269	0.125	0.227	0.648	0.591111
	917	P	B	0.286	0.125	0.227	0.648	0.583667
	918	V	B	0.227	0.135	0.317	0.548	0.581444
	919	D	E	0.332	0.135	0.317	0.548	0.592444
	920	I	B	0.201	0.125	0.227	0.648	0.593556
	921	A	E	0.337	0.125	0.227	0.648	0.585222
	922	D	E	0.537	0.118	0.15	0.732	0.590889
	923	T	E	0.545	0.113	0.087	0.8	0.591778
	924	G	E	0.699	0.053	0.043	0.903	0.570778
	925	N	E	0.466	0.053	0.043	0.903	0.583111
	926	L	E	0.305	0.052	0.084	0.864	0.571556
	927	D	E	0.508	0.052	0.084	0.864	0.56
	928	V	B	0.196	0.056	0.142	0.802	0.546222
	929	S	E	0.424	0.118	0.15	0.732	0.532778
	930	G	E	0.332	0.125	0.227	0.648	0.532667
	931	L	E	0.369	0.069	0.386	0.545	0.537333
	932	I	B	0.143	0.074	0.484	0.442	0.532778
	933	Y	E	0.321	0.079	0.592	0.329	0.536889
	934	V	B	0.23	0.069	0.386	0.545	0.536556
	935	C	E	0.517	0.066	0.296	0.638	0.542222
	936	D	E	0.642	0.056	0.142	0.802	0.556667
	937	G	E	0.311	0.052	0.084	0.864	0.564333
	938	K	E	0.517	0.056	0.142	0.802	0.582333
	939	C	E	0.31	0.056	0.142	0.802	0.588889
	940	K	E	0.518	0.018	0.141	0.84	0.586111
	941	W	E	0.471	0.018	0.141	0.84	0.602444
	942	Q	E	0.468	0.02	0.205	0.775	0.613556
	943	P	E	0.4	0.004	0.197	0.799	0.609778
	944	V	B	0.118	0.004	0.138	0.858	0.608111
	945	P	E	0.477	0.018	0.088	0.893	0.591111
	946	G	E	0.369	0.181	0.017	0.803	0.587333
	947	S	E	0.575	0.339	0.016	0.645	0.562667
	948	D	E	0.387	0.694	0.003	0.303	0.552
	949	G	B	0.149	0.859	0.002	0.139	0.530333
	950	Q	B	0.283	0.878	0.01	0.111	0.503222
	951	L	B	0.261	0.878	0.01	0.111	0.490556
	952	A	B	0.263	0.878	0.01	0.111	0.483
	953	F	B	0.177	0.878	0.01	0.111	0.473444
	954	A	E	0.371	0.782	0.003	0.215	0.471333
	955	G	E	0.444	0.717	0.014	0.269	0.469222
	956	L	E	0.314	0.717	0.014	0.269	0.477222
	957	V	B	0.167	0.717	0.014	0.269	0.485778
	958	D	E	0.326	0.717	0.014	0.269	0.500667
	959	K	E	0.61	0.717	0.014	0.269	0.509778
	960	K	E	0.548	0.802	0.014	0.185	0.521444
	961	K	E	0.426	0.717	0.014	0.269	0.526444
	962	K	E	0.493	0.717	0.014	0.269	0.538222
	963	D	E	0.583	0.622	0.015	0.363	0.547889
	964	K	E	0.527	0.717	0.014	0.269	0.551556
	965	G	E	0.27	0.622	0.015	0.363	0.555444
	966	D	E	0.582	0.717	0.014	0.269	0.553556
	967	D	E	0.653	0.6	0.003	0.397	0.555444
	968	G	E	0.43	0.502	0.002	0.495	0.559444
	969	A	E	0.56	0.502	0.002	0.495	0.554333
	970	S	E	0.633	0.43	0.016	0.555	0.555444
	971	S	E	0.524	0.522	0.016	0.462	0.552889
	972	S	E	0.543	0.522	0.016	0.462	0.551778
	973	S	E	0.638	0.522	0.016	0.462	0.551444
	974	G	E	0.465	0.622	0.015	0.363	0.550667
	975	S	E	0.545	0.622	0.015	0.363	0.548778
	976	S	E	0.572	0.717	0.014	0.269	0.545222
	977	S	E	0.591	0.717	0.014	0.269	0.536778
	978	I	E	0.439	0.717	0.014	0.269	0.543
	979	A	E	0.554	0.622	0.015	0.363	0.543778
	980	P	E	0.49	0.717	0.014	0.269	0.540222
	981	S	E	0.302	0.717	0.014	0.269	0.547889
	982	A	E	0.603	0.622	0.015	0.363	0.553667
	983	R	E	0.609	0.622	0.015	0.363	0.567222
	984	V	E	0.386	0.522	0.016	0.462	0.573667
	985	S	E	0.445	0.339	0.016	0.645	0.584556
	986	P	E	0.584	0.257	0.016	0.727	0.589
	987	E	E	0.626	0.257	0.016	0.727	0.583222
	988	V	E	0.273	0.257	0.016	0.727	0.585
	989	S	E	0.632	0.181	0.017	0.803	0.584333
	990	D	E	0.493	0.43	0.016	0.555	0.575556
	991	G	E	0.456	0.522	0.016	0.462	0.567111
	992	E	E	0.581	0.622	0.015	0.363	0.547333
	993	E	E	0.645	0.622	0.015	0.363	0.544667
	994	G	E	0.396	0.6	0.003	0.397	0.531556
	995	G	E	0.491	0.694	0.003	0.303	0.529
	996	K	E	0.631	0.694	0.003	0.303	0.528667
	997	D	E	0.517	0.6	0.003	0.397	0.524778
	998	E	E	0.513	0.694	0.003	0.303	0.525667
	999	D	E	0.62	0.717	0.014	0.269	0.525222
	1000	I	E	0.345	0.782	0.003	0.215	0.527889
	1001	Q	E	0.533	0.859	0.002	0.139	0.530111
	1002	A	E	0.548	0.923	0.002	0.076	0.527889
	1003	S	E	0.432	0.923	0.002	0.076	0.533889
	1004	A	E	0.381	0.923	0.002	0.076	0.535556
	1005	A	E	0.542	0.859	0.002	0.139	0.545111
	1006	S	E	0.457	0.782	0.003	0.215	0.539667
	1007	H	E	0.618	0.6	0.003	0.397	0.547111
	1008	L	E	0.444	0.406	0.004	0.591	0.548222
	1009	H	E	0.697	0.246	0.004	0.75	0.547778
	1010	S	E	0.398	0.109	0.005	0.886	0.559111
	1011	K	E	0.604	0.257	0.016	0.727	0.562556
	1012	D	E	0.668	0.43	0.016	0.555	0.565556
	1013	S	E	0.526	0.622	0.015	0.363	0.577
	1014	A	E	0.545	0.622	0.015	0.363	0.574222
	1015	H	E	0.562	0.622	0.015	0.363	0.578444
	1016	S	E	0.529	0.622	0.015	0.363	0.577889
	1017	K	E	0.627	0.622	0.015	0.363	0.578778
	1018	Q	E	0.512	0.622	0.015	0.363	0.584778
	1019	S	E	0.55	0.43	0.016	0.555	0.590333
	1020	Q	E	0.477	0.339	0.016	0.645	0.593778
	1021	D	E	0.586	0.339	0.016	0.645	0.590444
	1022	K	E	0.594	0.522	0.016	0.462	0.583667
	1023	D	E	0.647	0.522	0.016	0.462	0.580444
	1024	H	E	0.505	0.522	0.016	0.462	0.579
	1025	T	E	0.349	0.43	0.016	0.555	0.582222
	1026	E	E	0.594	0.522	0.016	0.462	0.575556
	1027	D	E	0.498	0.43	0.016	0.555	0.573111
	1028	P	E	0.478	0.622	0.015	0.363	0.558556
	1029	E	E	0.51	0.717	0.014	0.269	0.552222
	1030	N	E	0.523	0.522	0.016	0.462	0.552667
	1031	P	E	0.45	0.717	0.014	0.269	0.552778
	1032	E	E	0.663	0.717	0.014	0.269	0.551333
	1033	D	E	0.594	0.717	0.014	0.269	0.549778
	1034	T	E	0.377	0.622	0.015	0.363	0.543
	1035	T	E	0.513	0.622	0.015	0.363	0.544
	1036	E	E	0.607	0.622	0.015	0.363	0.540556
	1037	A	E	0.482	0.622	0.015	0.363	0.546111
	1038	A	E	0.481	0.622	0.015	0.363	0.550111
	1039	I	E	0.428	0.522	0.016	0.462	0.550889
	1040	E	E	0.57	0.522	0.016	0.462	0.559556
	1041	E	E	0.557	0.622	0.015	0.363	0.560778
	1042	L	E	0.498	0.522	0.016	0.462	0.563778
	1043	A	E	0.289	0.522	0.016	0.462	0.566444
	1044	R	E	0.65	0.339	0.016	0.645	0.579778
	1045	R	E	0.586	0.257	0.016	0.727	0.583556
	1046	L	E	0.487	0.339	0.016	0.645	0.580889
	1047	D	E	0.549	0.43	0.016	0.555	0.574
	1048	D	E	0.588	0.717	0.014	0.269	0.570444
	1049	P	E	0.501	0.859	0.002	0.139	0.564667
	1050	I	E	0.494	0.878	0.01	0.111	0.571556
	1051	L	E	0.397	0.878	0.01	0.111	0.576111
	1052	S	E	0.505	0.802	0.014	0.185	0.580667
	1053	R	E	0.536	0.802	0.014	0.185	0.581889
	1054	R	E	0.527	0.622	0.015	0.363	0.586556
	1055	A	E	0.497	0.43	0.016	0.555	0.591111
	1056	A	E	0.641	0.257	0.016	0.727	0.6
	1057	E	E	0.507	0.181	0.017	0.803	0.607778
	1058	Q	E	0.526	0.116	0.016	0.868	0.611333
	1059	P	E	0.625	0.116	0.016	0.868	0.611222
	1060	Q	E	0.502	0.116	0.016	0.868	0.618667
	1061	P	E	0.571	0.181	0.017	0.803	0.613333
	1062	D	E	0.584	0.257	0.016	0.727	0.598444
	1063	P	E	0.378	0.522	0.016	0.462	0.588111
	1064	A	E	0.542	0.802	0.014	0.185	0.581333
	1065	E	E	0.547	0.802	0.014	0.185	0.576222
	1066	Q	E	0.514	0.802	0.014	0.185	0.571111
	1067	A	E	0.275	0.802	0.014	0.185	0.549667
	1068	Q	E	0.533	0.782	0.003	0.215	0.54
	1069	P	E	0.548	0.859	0.002	0.139	0.525444
	1070	V	E	0.461	0.878	0.01	0.111	0.514
	1071	V	B	0.201	0.878	0.01	0.111	0.515444
	1072	A	E	0.448	0.878	0.01	0.111	0.511556
	1073	Q	E	0.523	0.923	0.002	0.076	0.507111
	1074	P	E	0.473	0.923	0.002	0.076	0.505667
	1075	L	E	0.302	0.859	0.002	0.139	0.507778
	1076	A	E	0.491	0.802	0.014	0.185	0.517667
	1077	A	E	0.618	0.717	0.014	0.269	0.512333
	1078	G	E	0.443	0.502	0.002	0.495	0.510778
	1079	A	E	0.541	0.502	0.002	0.495	0.523556
	1080	G	E	0.587	0.622	0.015	0.363	0.530778
	1081	M	E	0.365	0.622	0.015	0.363	0.535556
	1082	Q	E	0.612	0.522	0.016	0.462	0.545333
	1083	R	E	0.545	0.522	0.016	0.462	0.550222
	1084	Q	E	0.497	0.622	0.015	0.363	0.550556
	1085	Q	E	0.563	0.717	0.014	0.269	0.553222
	1086	Q	E	0.507	0.802	0.014	0.185	0.561778
	1087	Q	E	0.506	0.878	0.01	0.111	0.565111
	1088	Q	E	0.473	0.923	0.002	0.076	0.562444
	1089	Q	E	0.558	0.97	0.001	0.029	0.566667
	1090	Q	E	0.36	0.923	0.002	0.076	0.577333
	1091	Q	E	0.497	0.923	0.002	0.076	0.589444
	1092	Q	E	0.474	0.859	0.002	0.139	0.602222
	1093	Q	E	0.521	0.694	0.003	0.303	0.614444
	1094	Q	E	0.529	0.622	0.015	0.363	0.631111
	1095	Q	E	0.517	0.43	0.016	0.555	0.642444
	1096	Q	E	0.569	0.43	0.016	0.555	0.657556
	1097	Q	E	0.43	0.339	0.016	0.645	0.674889
	1098	Q	E	0.611	0.339	0.016	0.645	0.673889
	1099	Q	E	0.511	0.339	0.016	0.645	0.684556
	1100	Q	E	0.448	0.43	0.016	0.555	0.686222
	1101	Q	E	0.663	0.43	0.016	0.555	0.682333
	1102	Q	E	0.394	0.43	0.016	0.555	0.672778
	1103	Q	E	0.505	0.455	0.046	0.498	0.666222
	1104	Q	E	0.607	0.455	0.046	0.498	0.656111
	1105	H	E	0.474	0.455	0.046	0.498	0.649
	1106	I	B	0.209	0.455	0.046	0.498	0.636111
	1107	S	E	0.563	0.455	0.046	0.498	0.629778
	1108	S	E	0.594	0.43	0.016	0.555	0.610889
	1109	G	E	0.491	0.522	0.016	0.462	0.593778
	1110	V	E	0.352	0.522	0.016	0.462	0.583667
	1111	Q	E	0.565	0.522	0.016	0.462	0.586444
	1112	P	E	0.439	0.522	0.016	0.462	0.573556
	1113	Q	E	0.357	0.561	0.047	0.393	0.571111
	1114	Q	E	0.538	0.561	0.047	0.393	0.572222
	1115	H	E	0.558	0.522	0.016	0.462	0.573333
	1116	L	E	0.299	0.522	0.016	0.462	0.574889
	1117	S	E	0.357	0.522	0.016	0.462	0.572
	1118	S	E	0.501	0.522	0.016	0.462	0.574778
	1119	P	E	0.49	0.522	0.016	0.462	0.580333
	1120	Y	E	0.301	0.43	0.016	0.555	0.58
	1121	S	B	0.265	0.339	0.016	0.645	0.579111
	1122	D	E	0.6	0.339	0.016	0.645	0.580556
	1123	D	E	0.548	0.522	0.016	0.462	0.573667
	1124	Q	E	0.442	0.802	0.014	0.185	0.567889
	1125	E	E	0.418	0.878	0.01	0.111	0.569444
	1126	Q	E	0.471	0.878	0.01	0.111	0.580889
	1127	S	E	0.354	0.802	0.014	0.185	0.577889
	1128	S	B	0.229	0.802	0.014	0.185	0.578889
	1129	E	E	0.518	0.717	0.014	0.269	0.58
	1130	Q	E	0.503	0.717	0.014	0.269	0.592667
	1131	A	E	0.393	0.622	0.015	0.363	0.601667
	1132	V	E	0.326	0.561	0.047	0.393	0.608111
	1133	A	E	0.37	0.455	0.046	0.498	0.619111
	1134	L	E	0.414	0.278	0.093	0.628	0.628778
	1135	Q	E	0.427	0.199	0.152	0.649	0.635778
	1136	P	E	0.376	0.216	0.235	0.548	0.655111
	1137	I	E	0.415	0.135	0.317	0.548	0.661778
	1138	L	B	0.211	0.135	0.317	0.548	0.662556
	1139	Q	E	0.429	0.135	0.317	0.548	0.661556
	1140	R	E	0.389	0.066	0.296	0.638	0.66
	1141	T	E	0.381	0.069	0.386	0.545	0.656889
	1142	A	E	0.419	0.069	0.386	0.545	0.656333
	1143	S	E	0.422	0.069	0.386	0.545	0.650667
	1144	D	E	0.393	0.074	0.484	0.442	0.650667
	1145	A	E	0.385	0.074	0.484	0.442	0.638333
	1146	P	E	0.364	0.148	0.418	0.435	0.626889
	1147	L	B	0.284	0.148	0.418	0.435	0.621556
	1148	K	E	0.348	0.135	0.317	0.548	0.625444
	1149	G	E	0.327	0.231	0.33	0.439	0.619556
	1150	G	B	0.28	0.231	0.33	0.439	0.612111
	1151	V	B	0.232	0.231	0.33	0.439	0.607222
	1152	N	E	0.355	0.231	0.33	0.439	0.609333
	1153	I	B	0.275	0.321	0.252	0.427	0.595111
	1154	T	B	0.301	0.307	0.165	0.527	0.593333
	1155	V	B	0.252	0.307	0.165	0.527	0.589889
	1156	A	E	0.341	0.278	0.093	0.628	0.588556
	1157	A	B	0.301	0.386	0.097	0.517	0.581333
	1158	I	E	0.356	0.353	0.048	0.598	0.562222
	1159	S	E	0.319	0.455	0.046	0.498	0.559111
	1160	S	E	0.441	0.751	0.05	0.199	0.543333
	1161	I	E	0.359	0.751	0.05	0.199	0.531444
	1162	V	B	0.119	0.802	0.014	0.185	0.512556
	1163	E	E	0.285	0.878	0.01	0.111	0.502
	1164	S	E	0.399	0.878	0.01	0.111	0.493111
	1165	R	B	0.197	0.802	0.014	0.185	0.492111
	1166	A	B	0.149	0.802	0.014	0.185	0.481444
	1167	S	E	0.402	0.717	0.014	0.269	0.499333
	1168	N	E	0.33	0.622	0.015	0.363	0.504556
	1169	N	B	0.203	0.522	0.016	0.462	0.509222
	1170	K	E	0.355	0.522	0.016	0.462	0.523
	1171	S	E	0.335	0.622	0.015	0.363	0.543333
	1172	V	B	0.266	0.522	0.016	0.462	0.545111
	1173	S	B	0.188	0.522	0.016	0.462	0.558333
	1174	D	E	0.348	0.522	0.016	0.462	0.570444
	1175	I	E	0.313	0.455	0.046	0.498	0.586667
	1176	V	B	0.161	0.353	0.048	0.598	0.596667
	1177	S	E	0.307	0.268	0.043	0.689	0.612778
	1178	S	E	0.394	0.113	0.043	0.844	0.633778
	1179	G	E	0.327	0.113	0.043	0.844	0.637556
	1180	S	E	0.554	0.113	0.043	0.844	0.644667
	1181	N	E	0.556	0.113	0.043	0.844	0.658
	1182	I	E	0.339	0.113	0.043	0.844	0.659111
	1183	N	E	0.555	0.113	0.043	0.844	0.641667
	1184	K	E	0.426	0.113	0.087	0.8	0.616667
	1185	Q	E	0.414	0.052	0.084	0.864	0.578444
	1186	S	E	0.353	0.018	0.141	0.84	0.536889
	1187	W	B	0.22	0.021	0.279	0.699	0.491889
	1188	N	B	0.062	0.004	0.616	0.381	0.452
	1189	I	B	0.057	0.002	0.816	0.182	0.415111
	1190	W	B	0.044	0.001	0.9	0.099	0.390667
	1191	A	B	0.058	0.001	0.959	0.04	0.369444
	1192	D	B	0.11	0.001	0.959	0.04	0.365444
	1193	G	B	0.079	0.001	0.9	0.099	0.378778
	1194	F	B	0.159	0.002	0.816	0.182	0.406222
	1195	F	B	0.185	0.004	0.616	0.381	0.449778
	1196	S	B	0.129	0.021	0.452	0.528	0.485222
	1197	N	E	0.356	0.021	0.452	0.528	0.523667
	1198	V	B	0.203	0.022	0.359	0.619	0.561556
	1199	N	E	0.452	0.022	0.359	0.619	0.587333
	1200	Q	E	0.338	0.022	0.359	0.619	0.623889
	1201	Q	E	0.486	0.056	0.142	0.802	0.640667
	1202	D	E	0.524	0.052	0.084	0.864	0.644556
	1203	H	E	0.489	0.056	0.142	0.802	0.651333
	1204	K	E	0.529	0.052	0.084	0.864	0.635667
	1205	H	E	0.477	0.056	0.142	0.802	0.633667
	1206	I	B	0.279	0.056	0.142	0.802	0.621556
	1207	Q	E	0.416	0.056	0.142	0.802	0.609889
	1208	G	E	0.39	0.064	0.216	0.721	0.585111
	1209	Y	B	0.225	0.021	0.452	0.528	0.551111
	1210	K	E	0.408	0.024	0.655	0.322	0.529889
	1211	T	B	0.266	0.021	0.756	0.223	0.510111
	1212	D	E	0.384	0.024	0.655	0.322	0.483444
	1213	I	B	0.126	0.022	0.552	0.426	0.465667
	1214	S	E	0.367	0.021	0.452	0.528	0.445222
	1215	G	B	0.106	0.002	0.816	0.182	0.427
	1216	I	E	0.26	0.001	0.959	0.04	0.417
	1217	S	B	0.083	0.001	0.959	0.04	0.416889
	1218	I	E	0.206	0.001	0.959	0.04	0.426333
	1219	G	B	0.083	0.001	0.959	0.04	0.438222
	1220	A	E	0.28	0.001	0.9	0.099	0.456778
	1221	D	B	0.102	0.002	0.816	0.182	0.476444
	1222	K	B	0.288	0.002	0.816	0.182	0.496
	1223	H	E	0.436	0.002	0.816	0.182	0.508222
	1224	L	E	0.327	0.004	0.514	0.481	0.508778
	1225	K	E	0.343	0.004	0.085	0.91	0.505444
	1226	N	E	0.773	0.018	0.019	0.964	0.501111
	1227	N	E	0.47	0.018	0.088	0.893	0.474111
	1228	A	B	0.237	0.004	0.616	0.381	0.452222
	1229	I	B	0.123	0.011	0.918	0.071	0.426778
	1230	I	B	0.201	0.006	0.962	0.032	0.415333
	1231	G	B	0.067	0.006	0.962	0.032	0.398333
	1232	A	B	0.246	0.001	0.959	0.04	0.390111
	1233	A	B	0.104	0.001	0.959	0.04	0.399333
	1234	I	E	0.246	0.001	0.959	0.04	0.409111
	1235	S	B	0.119	0.001	0.9	0.099	0.424556
	1236	Y	E	0.31	0.002	0.816	0.182	0.459111
	1237	A	B	0.191	0.004	0.616	0.381	0.476111
	1238	K	E	0.447	0.021	0.452	0.528	0.511222
	1239	F	B	0.234	0.022	0.359	0.619	0.527333
	1240	D	E	0.453	0.021	0.452	0.528	0.551556
	1241	T	B	0.261	0.022	0.552	0.426	0.574222
	1242	K	E	0.494	0.022	0.552	0.426	0.591
	1243	H	E	0.356	0.021	0.452	0.528	0.606556
	1244	T	E	0.585	0.022	0.359	0.619	0.613556
	1245	D	E	0.47	0.02	0.205	0.775	0.618667
	1246	S	E	0.499	0.018	0.141	0.84	0.627889
	1247	R	E	0.563	0.018	0.088	0.893	0.613667
	1248	I	E	0.396	0.018	0.088	0.893	0.604556
	1249	E	E	0.533	0.018	0.141	0.84	0.585
	1250	K	E	0.517	0.021	0.452	0.528	0.556111
	1251	I	E	0.346	0.024	0.655	0.322	0.534667
	1252	N	E	0.449	0.021	0.756	0.223	0.507222
	1253	S	B	0.193	0.021	0.756	0.223	0.486222
	1254	N	E	0.421	0.024	0.655	0.322	0.457556
	1255	V	B	0.19	0.021	0.756	0.223	0.429444
	1256	Y	B	0.297	0.003	0.718	0.279	0.417444
	1257	L	B	0.169	0.001	0.9	0.099	0.408111
	1258	L	E	0.269	0.011	0.918	0.071	0.404111
	1259	S	B	0.085	0.011	0.918	0.071	0.416111
	1260	L	B	0.193	0.018	0.846	0.136	0.432333
	1261	Y	B	0.117	0.018	0.846	0.136	0.449556
	1262	G	B	0.185	0.021	0.756	0.223	0.470222
	1263	Q	B	0.149	0.021	0.756	0.223	0.499667
	1264	Y	E	0.318	0.021	0.756	0.223	0.527111
	1265	S	E	0.317	0.022	0.552	0.426	0.536222
	1266	F	E	0.365	0.021	0.279	0.699	0.539556
	1267	Q	E	0.545	0.018	0.088	0.893	0.536667
	1268	S	E	0.712	0.053	0.043	0.903	0.533889
	1269	T	E	0.315	0.118	0.15	0.732	0.522222
	1270	T	B	0.233	0.079	0.592	0.329	0.503556
	1271	F	B	0.107	0.085	0.775	0.14	0.490111
	1272	I	B	0.251	0.011	0.918	0.071	0.471556
	1273	R	B	0.19	0.011	0.918	0.071	0.461444
	1274	G	E	0.308	0.011	0.918	0.071	0.451
	1275	M	B	0.154	0.006	0.962	0.032	0.457556
	1276	I	E	0.324	0.006	0.962	0.032	0.472778
	1277	N	B	0.187	0.018	0.846	0.136	0.472556
	1278	V	E	0.324	0.021	0.756	0.223	0.470222
	1279	A	B	0.16	0.021	0.756	0.223	0.488889
	1280	K	E	0.41	0.003	0.718	0.279	0.497778
	1281	F	B	0.22	0.003	0.718	0.279	0.507
	1282	S	E	0.411	0.003	0.718	0.279	0.509333
	1283	D	E	0.33	0.004	0.616	0.381	0.520667
	1284	D	E	0.474	0.004	0.616	0.381	0.514333
	1285	S	E	0.343	0.004	0.616	0.381	0.510889
	1286	K	E	0.499	0.003	0.718	0.279	0.511889
	1287	N	E	0.338	0.003	0.718	0.279	0.517778
	1288	S	E	0.429	0.003	0.718	0.279	0.506889
	1289	S	E	0.288	0.002	0.816	0.182	0.495778
	1290	L	E	0.49	0.003	0.718	0.279	0.498667
	1291	T	E	0.375	0.003	0.718	0.279	0.501778
	1292	L	E	0.5	0.004	0.616	0.381	0.495889
	1293	W	E	0.332	0.004	0.616	0.381	0.498889
	1294	Q	E	0.589	0.004	0.42	0.576	0.498667
	1295	G	E	0.368	0.021	0.452	0.528	0.495222
	1296	H	E	0.517	0.022	0.552	0.426	0.485444
	1297	S	B	0.219	0.021	0.756	0.223	0.484222
	1298	Y	E	0.379	0.018	0.846	0.136	0.484
	1299	H	B	0.166	0.011	0.918	0.071	0.473222
	1300	G	E	0.336	0.011	0.918	0.071	0.456556
	1301	S	B	0.153	0.011	0.918	0.071	0.450889
	1302	L	E	0.33	0.011	0.918	0.071	0.454667
	1303	T	B	0.194	0.011	0.918	0.071	0.461667
	1304	A	E	0.25	0.011	0.918	0.071	0.467333
	1305	G	B	0.105	0.021	0.756	0.223	0.478667
	1306	H	E	0.331	0.024	0.655	0.322	0.487333
	1307	Y	B	0.279	0.024	0.655	0.322	0.499778
	1308	F	B	0.196	0.024	0.655	0.322	0.513
	1309	Y	B	0.286	0.024	0.655	0.322	0.538111
	1310	P	E	0.298	0.024	0.655	0.322	0.554111
	1311	L	B	0.254	0.022	0.552	0.426	0.557444
	1312	K	E	0.497	0.021	0.452	0.528	0.562111
	1313	N	E	0.457	0.021	0.279	0.699	0.546889
	1314	N	E	0.401	0.004	0.085	0.91	0.54
	1315	K	E	0.682	0.005	0.045	0.951	0.506444
	1316	K	E	0.402	0.004	0.263	0.733	0.489
	1317	L	B	0.098	0.002	0.816	0.182	0.465222
	1318	S	B	0.194	0.001	0.959	0.04	0.445222
	1319	L	B	0.057	0.001	0.959	0.04	0.435889
	1320	V	B	0.164	0.001	0.9	0.099	0.425667
	1321	P	B	0.198	0.002	0.816	0.182	0.406444
	1322	T	B	0.175	0.002	0.816	0.182	0.425667
	1323	V	E	0.271	0.001	0.9	0.099	0.431333
	1324	G	B	0.171	0.001	0.9	0.099	0.462889
	1325	I	E	0.244	0.001	0.959	0.04	0.475667
	1326	R	B	0.278	0.001	0.983	0.017	0.477444
	1327	H	E	0.263	0.001	0.983	0.017	0.497889
	1328	S	B	0.208	0.001	0.959	0.04	0.511778
	1329	Y	E	0.444	0.001	0.959	0.04	0.528889
	1330	F	B	0.163	0.001	0.959	0.04	0.538333
	1331	N	E	0.516	0.003	0.718	0.279	0.535667
	1332	T	E	0.379	0.021	0.279	0.699	0.542889
	1333	S	E	0.665	0.018	0.088	0.893	0.547111
	1334	G	E	0.449	0.02	0.205	0.775	0.553222
	1335	N	B	0.155	0.021	0.452	0.528	0.582
	1336	K	E	0.522	0.024	0.655	0.322	0.584222
	1337	S	B	0.246	0.022	0.552	0.426	0.582889
	1338	V	E	0.52	0.022	0.359	0.619	0.576889
	1339	D	E	0.449	0.018	0.141	0.84	0.583222
	1340	N	E	0.537	0.056	0.142	0.802	0.589889
	1341	S	E	0.328	0.021	0.279	0.699	0.584778
	1342	S	E	0.341	0.021	0.452	0.528	0.572778
	1343	N	B	0.31	0.022	0.552	0.426	0.563778
	1344	K	B	0.23	0.021	0.756	0.223	0.565667
	1345	T	E	0.367	0.018	0.846	0.136	0.571667
	1346	I	B	0.17	0.021	0.756	0.223	0.578
	1347	G	E	0.439	0.022	0.552	0.426	0.573444
	1348	D	E	0.477	0.021	0.279	0.699	0.573333
	1349	R	E	0.52	0.021	0.279	0.699	0.564333
	1350	S	E	0.51	0.021	0.279	0.699	0.548222
	1351	H	E	0.298	0.02	0.205	0.775	0.549222
	1352	K	E	0.425	0.022	0.359	0.619	0.533333
	1353	A	B	0.194	0.021	0.756	0.223	0.505444
	1354	L	B	0.175	0.011	0.918	0.071	0.477556
	1355	E	B	0.207	0.006	0.962	0.032	0.449222
	1356	G	B	0.177	0.006	0.962	0.032	0.447222
	1357	I	B	0.195	0.006	0.962	0.032	0.438444
	1358	I	E	0.215	0.011	0.918	0.071	0.438111
	1359	G	B	0.108	0.018	0.846	0.136	0.451
	1360	I	E	0.274	0.011	0.918	0.071	0.463556
	1361	S	B	0.26	0.001	0.959	0.04	0.480444
	1362	L	B	0.255	0.001	0.9	0.099	0.491111
	1363	E	E	0.365	0.002	0.816	0.182	0.498111
	1364	Q	E	0.327	0.002	0.816	0.182	0.522444
	1365	L	E	0.376	0.001	0.9	0.099	0.540778
	1366	V	B	0.28	0.018	0.846	0.136	0.557111
	1367	V	E	0.337	0.021	0.756	0.223	0.579333
	1368	N	B	0.295	0.021	0.452	0.528	0.590444
	1369	N	E	0.411	0.021	0.279	0.699	0.592222
	1370	A	E	0.521	0.018	0.141	0.84	0.592
	1371	N	E	0.483	0.018	0.088	0.893	0.592667
	1372	N	E	0.603	0.004	0.085	0.91	0.582778
	1373	N	E	0.477	0.004	0.197	0.799	0.561222
	1374	L	B	0.204	0.003	0.718	0.279	0.531556
	1375	N	E	0.311	0.001	0.9	0.099	0.510778
	1376	V	B	0.188	0.001	0.959	0.04	0.477222
	1377	L	B	0.234	0.001	0.959	0.04	0.459778
	1378	S	B	0.25	0.001	0.959	0.04	0.437222
	1379	T	B	0.186	0.006	0.962	0.032	0.422111
	1380	V	E	0.263	0.006	0.962	0.032	0.408333
	1381	Y	B	0.212	0.006	0.962	0.032	0.412556
	1382	G	E	0.226	0.006	0.962	0.032	0.421778
	1383	Y	B	0.105	0.006	0.962	0.032	0.430111
	1384	V	B	0.16	0.001	0.959	0.04	0.434444
	1385	H	B	0.159	0.006	0.962	0.032	0.457556
	1386	H	B	0.198	0.011	0.918	0.071	0.475556
	1387	N	B	0.183	0.024	0.655	0.322	0.494778
	1388	L	B	0.24	0.021	0.452	0.528	0.520778
	1389	Y	E	0.458	0.018	0.141	0.84	0.541444
	1390	D	E	0.584	0.005	0.045	0.951	0.552556
	1391	C	E	0.556	0.018	0.047	0.935	0.555444
	1392	Q	E	0.549	0.02	0.205	0.775	0.551778
	1393	D	E	0.371	0.022	0.552	0.426	0.541778
	1394	G	E	0.411	0.003	0.718	0.279	0.531333
	1395	A	B	0.186	0.002	0.816	0.182	0.517778
	1396	Q	E	0.341	0.001	0.9	0.099	0.509444
	1397	L	B	0.122	0.001	0.9	0.099	0.510556
	1398	P	B	0.247	0.018	0.846	0.136	0.510778
	1399	N	B	0.169	0.018	0.846	0.136	0.523667
	1400	I	B	0.284	0.024	0.655	0.322	0.542556
	1401	N	E	0.395	0.021	0.279	0.699	0.556667
	1402	S	B	0.294	0.018	0.141	0.84	0.570222
	1403	T	E	0.484	0.02	0.205	0.775	0.575222
	1404	F	E	0.354	0.018	0.141	0.84	0.572556
	1405	N	E	0.536	0.018	0.088	0.893	0.578111
	1406	P	E	0.519	0.004	0.085	0.91	0.561778
	1407	D	E	0.384	0.004	0.263	0.733	0.550111
	1408	V	E	0.337	0.004	0.514	0.481	0.546889
	1409	I	B	0.159	0.004	0.616	0.381	0.543556
	1410	T	E	0.381	0.024	0.655	0.322	0.548222
	1411	S	B	0.211	0.022	0.552	0.426	0.562889
	1412	R	E	0.478	0.021	0.452	0.528	0.571556
	1413	E	E	0.426	0.021	0.279	0.699	0.579222
	1414	Q	E	0.352	0.021	0.279	0.699	0.569778
	1415	C	E	0.624	0.021	0.279	0.699	0.573444
	1416	L	E	0.395	0.02	0.205	0.775	0.569111
	1417	H	E	0.494	0.018	0.141	0.84	0.550889
	1418	K	E	0.368	0.021	0.279	0.699	0.527889
	1419	T	B	0.251	0.004	0.616	0.381	0.512333
	1420	F	B	0.124	0.001	0.9	0.099	0.486667
	1421	Y	B	0.177	0.001	0.959	0.04	0.472
	1422	Q	B	0.164	0.001	0.983	0.017	0.463778
	1423	L	E	0.237	0.001	0.983	0.017	0.473333
	1424	G	B	0.161	0.001	0.959	0.04	0.468778
	1425	V	E	0.317	0.001	0.959	0.04	0.474
	1426	K	B	0.168	0.001	0.959	0.04	0.479111
	1427	L	E	0.271	0.001	0.959	0.04	0.492111
	1428	A	B	0.305	0.001	0.983	0.017	0.497778
	1429	I	B	0.244	0.001	0.983	0.017	0.510444
	1430	K	E	0.446	0.001	0.959	0.04	0.513111
	1431	R	E	0.408	0.003	0.718	0.279	0.520111
	1432	N	E	0.715	0.004	0.197	0.799	0.503667
	1433	I	E	0.495	0.004	0.42	0.576	0.510111
	1434	M	E	0.377	0.001	0.959	0.04	0.512111
	1435	D	B	0.273	0.001	0.959	0.04	0.507778
	1436	I	E	0.275	0.001	0.959	0.04	0.494333
	1437	G	B	0.191	0.001	0.959	0.04	0.492111
	1438	I	E	0.305	0.001	0.959	0.04	0.485111
	1439	A	B	0.165	0.001	0.959	0.04	0.486667
	1440	C	E	0.357	0.001	0.959	0.04	0.486444
	1441	D	B	0.33	0.001	0.959	0.04	0.504222
	1442	V	E	0.356	0.001	0.959	0.04	0.516889
	1443	Y	E	0.355	0.001	0.959	0.04	0.527556
	1444	L	E	0.36	0.003	0.718	0.279	0.535667
	1445	A	E	0.338	0.004	0.263	0.733	0.550556
	1446	E	E	0.66	0.004	0.138	0.858	0.554111
	1447	K	E	0.605	0.004	0.197	0.799	0.551889
	1448	Y	E	0.291	0.004	0.42	0.576	0.548111
	1449	I	E	0.532	0.003	0.718	0.279	0.539222
	1450	S	B	0.289	0.003	0.718	0.279	0.531556
	1451	H	E	0.453	0.002	0.816	0.182	0.521222
	1452	T	B	0.237	0.001	0.9	0.099	0.509333
	1453	G	E	0.386	0.001	0.959	0.04	0.504556
	1454	I	B	0.249	0.001	0.959	0.04	0.495889
	1455	I	E	0.324	0.001	0.983	0.017	0.493444
	1456	Y	B	0.253	0.001	0.983	0.017	0.499556
	1457	A	E	0.307	0.001	0.983	0.017	0.496444
	1458	K	E	0.34	0.001	0.959	0.04	0.447111
	1459	A	E	0.318	0.001	0.959	0.04	0.393667
	1460	S	E	0.496	0.001	0.9	0.099	0.334333
	1461	F	E	0.559	0.005	0.015	0.979	0.278667
