# Supplementary material for: An Alternative Splicing Variant of the Mixed-Lineage Leukemia 5 Protein Is a Cellular Adhesion Receptor for ScaA of Orientia tsutsugamushi
Source: mBio. 2022 Dec 21;14(1):e01543-22. doi: 10.1128/mbio.01543-22 (PMC9973269; doi:10.1128/mbio.01543-22)
Supplement: TABLE S1 [file mbio.01543-22-s0001.xlsx]

## Sheet: Table S1
	Table S1. PCR primers used in this study
	Gene	Primer direction	Primer sequence*	Product size
				(bp, amplified range in NT position)]
	ScaA_BR	Forward	ATGGATCCGATCCATCAGCTTCATCAAG	2,913 (88-3000)
		Reverse	TACTCGAGTATATCTTCGTCTTTGCCAC
	ScaA_KP	Forward	ATGGATCCGATCCATCAGCTTCATCAAGT	3,102 (88-3189)
		Reverse	ATCTCGAGTTA TTCACCCTTATCACCTTCTTCATC
	ScaA_KT	Forward	ATGGATCCGATCCATCAGCTTCATCAAGT	2,934 (88-3021)
		Reverse	ATCTCGAGTTAATCTTCACCCTTGCCACCTTC
	ScaA_GM	Forward	ATGGATCCGATCCATCAGCTTTATCA	3,105 (88-3192)
		Reverse	ATCTCGAGTTAACCTTCATCCTTGCT
	ScaA_F1	Forward	TGGGGATCCGCTGATAATGATCCATC	1,155 (79-1233)
		Reverse	TAACTCGAGAGCAACAACCGTAGCACC
	ScaA_F2	Forward	TGGGGATCCAAGCAGGTAGAGGTTAAG	1,245 (576-1818)
		Reverse	TAACTCGAGAGTATAAGGACGTATTCCG
	ScaA_F3	Forward	TGGGGATCCAGTGGTAGTAGTACTAAAAT	1,167 (1236-2400)
		Reverse	TAACTCGAGAAGTAACGCCATCTCACC
	ScaA_F4	Forward	TGGGGATCCAACTGGTTCATAAGTTATGAT	1,164 (1819-2982)
		Reverse	TACTCGAGACCTTCTTCACCATCGCTTAC
	ScaA_F5	Forward	TAGGATCCGGAGATTATACTGTTACAGCTC	1,158 (2401-3558)
		Reverse	TGGCTCGAGTGATTGTTTATTGATATTAGATC
	ScaA4.5-1	Forward	ATGGATCCCAAAACAGTTATATTGAATTGAATAGTAAC	598 (2146-2742)
		Reverse	ATCTCGAGAACTCCGGGTACAA
	ScaA4.5-2	Forward	ATGGATCCATACAACCTGTAGATATTGCTGAC	603 (2743-3345)
		Reverse	ATCTCGAGTACAACAACACCAACGTG
	ScaA4.5-1N	Forward	ATGGATCCCAAAACAGTTATATTGAATTGAATAGTAAC	297 (2146-2442)
		Reverse	ATCTCGAGAGATCCATCGCTAGTTTGAGC
	ScaA4.5-1C	Forward	ATGGATCCAACATCAATGTAGGTAATGCAAG	300 (2443-2742)
		Reverse	ATCTCGAGTTATTTAACAGTCCCATCTGAGTTAG
	vMLL5	Forward	ATCTCGAGATGAGCATAGTGAT	1831
		Reverse	ATTCTAGAAAACAGTAAAGGTAACGGAT
	vMLL5.N	Forward	ATCTCGAGATGAGCATAGTGATCCCATTG	940 (1-939)
		Reverse	ATTCTAGATTTGTCATTTCCATTGCCTAATCTCA
	vMLL5.C	Forward	ATCTCGAGAAAGAGATGAATAAATCCGATTTG	708 (940-1746)
		Reverse	ATTCTAGACAAACTACTGGCTTCCCAACTTACCA
	vMLL5.C453-582	Forward	ATCTCGAGATGAAGTACAAGGTGGACTGTGCATG	387 (1360-1746)
		Reverse	ATTCTAGACAAACTACTGGCTTCCCAACTTACCA
	vMLL5.C270-582	Forward	AGGCTCGAGAATTTTGGATGGGAGACAAAG	940 (808-1746)
		Reverse	AGGTCTAGATTACAAACTACTGGCTTCCCAAC
	vMLL5.SET	Forward	AGGCTCGAGAATTTTGGATGGGAGACAAAG	573 (808-1380)
		Reverse	AGGTCTAGATTATGCACAGTCCACCTTGTAC
	*Restriction enzyme sites are underlined
	**NT, nucleotide
